# Supplementary material for: Low-Level Tetracycline Resistance Gene tet(O)_3 in Campylobacter jejuni
Source: Antibiotics (Basel). 2023 Feb 21;12(3):426. doi: 10.3390/antibiotics12030426 (PMC10044288; doi:10.3390/antibiotics12030426)
Supplement: Supplementary file 1 [file antibiotics-12-00426-s001.zip]

Archive with 1 entries (1 files):
- antibiotics-2222311-supplementary.xlsx
