# Supplementary material for: Low-Level Tetracycline Resistance Gene tet(O)_3 in Campylobacter jejuni
Source: Antibiotics (Basel). 2023 Feb 21;12(3):426. doi: 10.3390/antibiotics12030426 (PMC10044288; doi:10.3390/antibiotics12030426)
Supplement: Supplementary file 1 [file antibiotics-12-00426-s001.zip › antibiotics-2222311-supplementary.xlsx]

## Sheet: FC77
Table S1
Contig	Start	End	Gene	% Coverage	% Identity	Database	Accession	Product
FC77_S13_L001_NODE_2_length_220521_cov_124.148693_pilon	60142	62061	(Tet)TetO	100	99.11	argannot	M18896:207-2126	(Tet)TetO
FC77_S13_L001_NODE_2_length_220521_cov_124.148693_pilon	60142	62061	tetO	100	99.11	card	M18896:1-1921	TetO is a ribosomal protection protein. It is associated with conjugative plasmids.
FC77_S13_L001_NODE_6_length_155841_cov_124.909507_pilon	34038	34784	OXA-184	100	99.87	card	JQ396378:1-748	OXA-184 is a beta-lactamase. From the Lahey list of OXA beta-lactamases.
FC77_S13_L001_NODE_6_length_155841_cov_124.909507_pilon	92651	94129	cmeC	100	98.51	card	AB894099:4219-5698	CmeC is the outer membrane channel protein of the CmeABC multidrug efflux complex.
FC77_S13_L001_NODE_6_length_155841_cov_124.909507_pilon	94121	97244	cmeB	100	96.45	card	CP000768:1406495-1409618	CmeB is the inner membrane transporter the CmeABC multidrug efflux complex.
FC77_S13_L001_NODE_6_length_155841_cov_124.909507_pilon	97243	98347	cmeA	100	95.2	card	CP000768:1405392-1406496	CmeA is the membrane fusion protein of the CmeABC multidrug efflux complex.
FC77_S13_L001_NODE_6_length_155841_cov_124.909507_pilon	98441	99074	cmeR	100	98.58	card	NC_002163:336916-337549	CmeR is a repressor for the CmeABC multidrug efflux pump binding to the cmeABC promoter region.
FC77_S13_L001_NODE_2_length_220521_cov_124.148693_pilon	60142	62061	tet(O)	100	99.9	ncbi	A7J11_02574	tetracycline resistance ribosomal protection protein Tet(O)
FC77_S13_L001_NODE_6_length_155841_cov_124.909507_pilon	34038	34784	blaOXA-184	100	99.87	ncbi	A7J11_02568	class D beta-lactamase OXA-184
FC77_S13_L001_NODE_2_length_220521_cov_124.148693_pilon	60142	62061	tet(O)_3	100	99.64	resfinder	Y07780	tet(O)_3
FC77_S13_L001_NODE_6_length_155841_cov_124.909507_pilon	34038	34784	blaOXA-184_1	100	99.87	resfinder	JQ396378	blaOXA-184_1
FC77_S13_L001_NODE_10_length_89817_cov_123.367544_pilon	40891	42276	fliI	100	98.48	vfdb	NP_281405	(fliI) flagellum-specific ATP synthase FliI [Flagella (VF0114)] [Campylobacter jejuni subsp. jejuni NCTC 11168]
FC77_S13_L001_NODE_10_length_89817_cov_123.367544_pilon	85462	87000	eptC	100	99.94	vfdb	YP_002343698	(eptC) phosphoethanolamine transferase [Pse5Ac7Ac Pse5Ac7Am Pse8OAc Pse5Am7AcGlnAc (AI151)] [Campylobacter jejuni subsp. jejuni NCTC 11168]
FC77_S13_L001_NODE_11_length_75514_cov_137.318689_pilon	35143	36452	flgE	48.85	80.71	vfdb	NP_282855	(flgE) flagellar hook protein [Flagella (VF0114)] [Campylobacter jejuni subsp. jejuni NCTC 11168]
FC77_S13_L001_NODE_11_length_75514_cov_137.318689_pilon	36581	37710	flgE	42.99	83.29	vfdb	NP_282855	(flgE) flagellar hook protein [Flagella (VF0114)] [Campylobacter jejuni subsp. jejuni NCTC 11168]
FC77_S13_L001_NODE_11_length_75514_cov_137.318689_pilon	60666	60774	tcpI	5.85	85.32	vfdb	NP_230473	(tcpI) toxin co-regulated pilus biosynthesis protein I [TCP (VF0126)] [Vibrio cholerae O1 biovar El Tor str. N16961]
FC77_S13_L001_NODE_12_length_15129_cov_108.495201_pilon	1	125	pseD/maf2		98.4	vfdb	NP_282479	(pseD/maf2) motility accessory factor PseD [Pse5Ac7Ac Pse5Ac7Am Pse8OAc Pse5Am7AcGlnAc (AI151)] [Campylobacter jejuni subsp. jejuni NCTC 11168]
FC77_S13_L001_NODE_12_length_15129_cov_108.495201_pilon	9725	10432	ptmB	100	99.15	vfdb	NP_282477	(ptmB) acylneuraminate cytidylyltransferase [Flagella (VF0114)] [Campylobacter jejuni subsp. jejuni NCTC 11168]
FC77_S13_L001_NODE_12_length_15129_cov_108.495201_pilon	10432	11202	ptmA	100	98.31	vfdb	NP_282478	(ptmA) flagellin modification protein A [Flagella (VF0114)] [Campylobacter jejuni subsp. jejuni NCTC 11168]
FC77_S13_L001_NODE_12_length_15129_cov_108.495201_pilon	11190	13142	pseD/maf2	99.18	87.46	vfdb	NP_282479	(pseD/maf2) motility accessory factor PseD [Pse5Ac7Ac Pse5Ac7Am Pse8OAc Pse5Am7AcGlnAc (AI151)] [Campylobacter jejuni subsp. jejuni NCTC 11168]
FC77_S13_L001_NODE_12_length_15129_cov_108.495201_pilon	15011	15129	pseD/maf2	6.07	96.64	vfdb	NP_282479	(pseD/maf2) motility accessory factor PseD [Pse5Ac7Ac Pse5Ac7Am Pse8OAc Pse5Am7AcGlnAc (AI151)] [Campylobacter jejuni subsp. jejuni NCTC 11168]
FC77_S13_L001_NODE_16_length_3244_cov_134.264036_pilon	1	120	pseD/maf2		98.33	vfdb	NP_282479	(pseD/maf2) motility accessory factor PseD [Pse5Ac7Ac Pse5Ac7Am Pse8OAc Pse5Am7AcGlnAc (AI151)] [Campylobacter jejuni subsp. jejuni NCTC 11168]
FC77_S13_L001_NODE_16_length_3244_cov_134.264036_pilon	117	2003	pseE/maf5	100	97.99	vfdb	NP_282483	(pseE/maf5) motility accessory factor PseE [Pse5Ac7Ac Pse5Ac7Am Pse8OAc Pse5Am7AcGlnAc (AI151)] [Campylobacter jejuni subsp. jejuni NCTC 11168]
FC77_S13_L001_NODE_16_length_3244_cov_134.264036_pilon	2034	3244	flaB	69.46	92.76	vfdb	NP_282484	(flaB) flagellin [Flagella (VF0114)] [Campylobacter jejuni subsp. jejuni NCTC 11168]
FC77_S13_L001_NODE_1_length_285978_cov_107.228238_pilon	17158	17820	flgA	100	99.7	vfdb	YP_002344176	(flgA) flagellar basal body P-ring biosynthesis protein FlgA [Pse5Ac7Ac Pse5Ac7Am Pse8OAc Pse5Am7AcGlnAc (AI151)] [Campylobacter jejuni subsp. jejuni NCTC 11168]
FC77_S13_L001_NODE_1_length_285978_cov_107.228238_pilon	41041	42060	flgS	100	98.72	vfdb	YP_002344200	(flgS) signal transduction histidine kinase [Pse5Ac7Ac Pse5Ac7Am Pse8OAc Pse5Am7AcGlnAc (AI151)] [Campylobacter jejuni subsp. jejuni NCTC 11168]
FC77_S13_L001_NODE_1_length_285978_cov_107.228238_pilon	65775	66509	fliP	100	99.86	vfdb	NP_281981	(fliP) flagellar biosynthesis protein FliP [Flagella (VF0114)] [Campylobacter jejuni subsp. jejuni NCTC 11168]
FC77_S13_L001_NODE_1_length_285978_cov_107.228238_pilon	114753	116927	flhA	100	99.72	vfdb	NP_282036	(flhA) flagellar biosynthesis protein FlhA [Flagella (VF0114)] [Campylobacter jejuni subsp. jejuni NCTC 11168]
FC77_S13_L001_NODE_1_length_285978_cov_107.228238_pilon	120807	123059	flaD	100	97.07	vfdb	NP_282040	(flaD) flagellin [Flagella (VF0114)] [Campylobacter jejuni subsp. jejuni NCTC 11168]
FC77_S13_L001_NODE_1_length_285978_cov_107.228238_pilon	147006	148838	ciaB	100	99.56	vfdb	NP_282066	(ciaB) invasion antigen CiaB [CiaB (VF0324)] [Campylobacter jejuni subsp. jejuni NCTC 11168]
FC77_S13_L001_NODE_1_length_285978_cov_107.228238_pilon	154270	155049	pebA	100	98.97	vfdb	NP_282073	(pebA) bifunctional adhesin/ABC transporter aspartate/glutamate-binding protein [PEB1 (VF0327)] [Campylobacter jejuni subsp. jejuni NCTC 11168]
FC77_S13_L001_NODE_1_length_285978_cov_107.228238_pilon	214999	216117	jlpA	100	97.86	vfdb	NP_282133	(jlpA) lipoprotein [JlpA (VF0329)] [Campylobacter jejuni subsp. jejuni NCTC 11168]
FC77_S13_L001_NODE_23_length_855_cov_118.200549_pilon	1	341	flaB	19.84	98.24	vfdb	NP_282484	(flaB) flagellin [Flagella (VF0114)] [Campylobacter jejuni subsp. jejuni NCTC 11168]
FC77_S13_L001_NODE_23_length_855_cov_118.200549_pilon	487	850	flaA	20.65	94.5	vfdb	NP_282485	(flaA) flagellin [Flagella (VF0114)] [Campylobacter jejuni subsp. jejuni NCTC 11168]
FC77_S13_L001_NODE_24_length_738_cov_106.520458_pilon	1	738	pseD/maf2		81.36	vfdb	NP_282479	(pseD/maf2) motility accessory factor PseD [Pse5Ac7Ac Pse5Ac7Am Pse8OAc Pse5Am7AcGlnAc (AI151)] [Campylobacter jejuni subsp. jejuni NCTC 11168]
FC77_S13_L001_NODE_25_length_737_cov_118.527869_pilon	1	341	flaA	19.84	99.12	vfdb	NP_282485	(flaA) flagellin [Flagella (VF0114)] [Campylobacter jejuni subsp. jejuni NCTC 11168]
FC77_S13_L001_NODE_26_length_732_cov_108.441322_pilon	1	732	maf4	37.54	92.08	vfdb	YP_002344724	(maf4) motility accessory factor [Pse5Ac7Ac Pse5Ac7Am Pse8OAc Pse5Am7AcGlnAc (AI151)] [Campylobacter jejuni subsp. jejuni NCTC 11168]
FC77_S13_L001_NODE_29_length_584_cov_241.873085_pilon	1	584	maf4	29.95	91.61	vfdb	YP_002344724	(maf4) motility accessory factor [Pse5Ac7Ac Pse5Ac7Am Pse8OAc Pse5Am7AcGlnAc (AI151)] [Campylobacter jejuni subsp. jejuni NCTC 11168]
FC77_S13_L001_NODE_2_length_220521_cov_124.148693_pilon	73428	73964	fliL	100	97.21	vfdb	NP_282549	(fliL) flagellar basal body protein FliL [Flagella (VF0114)] [Campylobacter jejuni subsp. jejuni NCTC 11168]
FC77_S13_L001_NODE_2_length_220521_cov_124.148693_pilon	77280	78464	kpsS	100	99.66	vfdb	NP_282554	(kpsS) capsule polysaccharide modification protein [Capsule (VF0323)] [Campylobacter jejuni subsp. jejuni NCTC 11168]
FC77_S13_L001_NODE_2_length_220521_cov_124.148693_pilon	78461	80530	kpsC	100	99.56	vfdb	NP_282555	(kpsC) capsule polysaccharide modification protein [Capsule (VF0323)] [Campylobacter jejuni subsp. jejuni NCTC 11168]
FC77_S13_L001_NODE_2_length_220521_cov_124.148693_pilon	80527	81039	cysC	100	99.22	vfdb	NP_282556	(cysC) adenylylsulfate kinase [Capsule (VF0323)] [Campylobacter jejuni subsp. jejuni NCTC 11168]
FC77_S13_L001_NODE_2_length_220521_cov_124.148693_pilon	81030	81790	Cj1416c	99.87	99.61	vfdb	NP_282557	(Cj1416c) sugar nucleotidyltransferase [Capsule (VF0323)] [Campylobacter jejuni subsp. jejuni NCTC 11168]
FC77_S13_L001_NODE_2_length_220521_cov_124.148693_pilon	81792	82394	Cj1417c	100	99.17	vfdb	NP_282558	(Cj1417c) amidotransferase [Capsule biosynthesis and transport (CVF393)] [Campylobacter jejuni subsp. jejuni NCTC 11168]
FC77_S13_L001_NODE_2_length_220521_cov_124.148693_pilon	84739	85500	Cj1419c	100	99.87	vfdb	NP_282560	(Cj1419c) methyltransferase [Capsule biosynthesis and transport (CVF393)] [Campylobacter jejuni subsp. jejuni NCTC 11168]
FC77_S13_L001_NODE_2_length_220521_cov_124.148693_pilon	85552	86324	Cj1420c	99.87	99.35	vfdb	NP_282561	(Cj1420c) methyltransferase [Capsule biosynthesis and transport (CVF393)] [Campylobacter jejuni subsp. jejuni NCTC 11168]
FC77_S13_L001_NODE_2_length_220521_cov_124.148693_pilon	86396	86463	Cj1421c	3.7	95.59	vfdb	NP_282562	(Cj1421c) sugar transferase [Capsule (VF0323)] [Campylobacter jejuni subsp. jejuni NCTC 11168]
FC77_S13_L001_NODE_2_length_220521_cov_124.148693_pilon	87476	88203	Cj1421c	39.48	86.3	vfdb	NP_282562	(Cj1421c) sugar transferase [Capsule (VF0323)] [Campylobacter jejuni subsp. jejuni NCTC 11168]
FC77_S13_L001_NODE_2_length_220521_cov_124.148693_pilon	94262	94903	hddC	96.4	92.83	vfdb	NP_282564	(hddC) D-glycero-D-manno-heptose 1-phosphate guanosyltransferase [Capsule (VF0323)] [Campylobacter jejuni subsp. jejuni NCTC 11168]
FC77_S13_L001_NODE_2_length_220521_cov_124.148693_pilon	94891	95496	gmhA2	100	93.23	vfdb	NP_282565	(gmhA2) phosphoheptose isomerase [Capsule (VF0323)] [Campylobacter jejuni subsp. jejuni NCTC 11168]
FC77_S13_L001_NODE_2_length_220521_cov_124.148693_pilon	95484	96503	hddA	100	94.71	vfdb	NP_282566	(hddA) D-glycero-D-manno-heptose 7-phosphate kinase [Capsule (VF0323)] [Campylobacter jejuni subsp. jejuni NCTC 11168]
FC77_S13_L001_NODE_2_length_220521_cov_124.148693_pilon	98693	99720	fcl	98.75	92.8	vfdb	NP_282569	(fcl) GDP-L-fucose synthetase [Capsule (VF0323)] [Campylobacter jejuni subsp. jejuni NCTC 11168]
FC77_S13_L001_NODE_2_length_220521_cov_124.148693_pilon	100651	101196	rfbC	100	92.31	vfdb	NP_282571	(rfbC) dTDP-4-dehydrorhamnose 35-epimerase [Capsule (VF0323)] [Campylobacter jejuni subsp. jejuni NCTC 11168]
FC77_S13_L001_NODE_2_length_220521_cov_124.148693_pilon	109989	110926	kpsF	98.95	95.42	vfdb	NP_282584	(kpsF) D-arabinose 5-phosphate isomerase [Capsule (VF0323)] [Campylobacter jejuni subsp. jejuni NCTC 11168]
FC77_S13_L001_NODE_2_length_220521_cov_124.148693_pilon	110936	112594	kpsD	100	99.4	vfdb	NP_282585	(kpsD) capsule polysaccharide export system periplasmic protein [Capsule (VF0323)] [Campylobacter jejuni subsp. jejuni NCTC 11168]
FC77_S13_L001_NODE_2_length_220521_cov_124.148693_pilon	112596	113714	kpsE	100	97.05	vfdb	NP_282586	(kpsE) capsule polysaccharide export system inner membrane protein [Capsule (VF0323)] [Campylobacter jejuni subsp. jejuni NCTC 11168]
FC77_S13_L001_NODE_2_length_220521_cov_124.148693_pilon	113714	114376	kpsT	100	93.97	vfdb	NP_282587	(kpsT) capsule polysaccharide export ATP-binding protein [Capsule (VF0323)] [Campylobacter jejuni subsp. jejuni NCTC 11168]
FC77_S13_L001_NODE_2_length_220521_cov_124.148693_pilon	114373	115155	kpsM	100	90.81	vfdb	NP_282588	(kpsM) capsule polysaccharide export system inner membrane protein [Capsule (VF0323)] [Campylobacter jejuni subsp. jejuni NCTC 11168]
FC77_S13_L001_NODE_2_length_220521_cov_124.148693_pilon	125918	126964	flgI	100	99.14	vfdb	NP_282602	(flgI) flagellar P-ring protein precursor FlgI [Flagella (VF0114)] [Campylobacter jejuni subsp. jejuni NCTC 11168]
FC77_S13_L001_NODE_2_length_220521_cov_124.148693_pilon	126964	127305	flgJ	100	99.71	vfdb	YP_002344845	(flgJ) flagellar rod assembly protein/muramidase FlgJ [Pse5Ac7Ac Pse5Ac7Am Pse8OAc Pse5Am7AcGlnAc (AI151)] [Campylobacter jejuni subsp. jejuni NCTC 11168]
FC77_S13_L001_NODE_2_length_220521_cov_124.148693_pilon	127368	127565	flgM	100	100	vfdb	YP_002344846	(flgM) negative regulator of flagellin synthesis [Pse5Ac7Ac Pse5Ac7Am Pse8OAc Pse5Am7AcGlnAc (AI151)] [Campylobacter jejuni subsp. jejuni NCTC 11168]
FC77_S13_L001_NODE_2_length_220521_cov_124.148693_pilon	128051	129877	flgK	100	99.12	vfdb	NP_282606	(flgK) flagellar hook-associated protein 1 FlgK [Flagella (VF0114)] [Campylobacter jejuni subsp. jejuni NCTC 11168]
FC77_S13_L001_NODE_2_length_220521_cov_124.148693_pilon	141358	142317	cadF	100	99.38	vfdb	NP_282616	(cadF) outer membrane fibronectin-binding protein [CadF (VF0322)] [Campylobacter jejuni subsp. jejuni NCTC 11168]
FC77_S13_L001_NODE_30_length_454_cov_205.825688_pilon	1	454	maf4	23.28	90.97	vfdb	YP_002344724	(maf4) motility accessory factor [Pse5Ac7Ac Pse5Ac7Am Pse8OAc Pse5Am7AcGlnAc (AI151)] [Campylobacter jejuni subsp. jejuni NCTC 11168]
FC77_S13_L001_NODE_31_length_433_cov_236.294118_pilon	1	433	flaA	25.19	98.15	vfdb	NP_282485	(flaA) flagellin [Flagella (VF0114)] [Campylobacter jejuni subsp. jejuni NCTC 11168]
FC77_S13_L001_NODE_32_length_433_cov_113.777778_pilon	1	433	flaA	25.19	94	vfdb	NP_282485	(flaA) flagellin [Flagella (VF0114)] [Campylobacter jejuni subsp. jejuni NCTC 11168]
FC77_S13_L001_NODE_34_length_347_cov_182.313636_pilon	1	347	maf4	17.79	95.43	vfdb	YP_002344724	(maf4) motility accessory factor [Pse5Ac7Ac Pse5Ac7Am Pse8OAc Pse5Am7AcGlnAc (AI151)] [Campylobacter jejuni subsp. jejuni NCTC 11168]
FC77_S13_L001_NODE_3_length_186176_cov_124.092180_pilon	16027	16199	cheV3	13.29	75.72	vfdb	NP_207394	(cheV3) chemotaxis coupling protein CheV3 [Pse5Ac7Ac (AI150)] [Helicobacter pylori 26695]
FC77_S13_L001_NODE_3_length_186176_cov_124.092180_pilon	89545	89841	fliE	100	99.66	vfdb	NP_281710	(fliE) flagellar hook-basal body complex protein FliE [Flagella (VF0114)] [Campylobacter jejuni subsp. jejuni NCTC 11168]
FC77_S13_L001_NODE_3_length_186176_cov_124.092180_pilon	89848	90342	flgC	100	99.19	vfdb	NP_281711	(flgC) flagellar basal body rod protein FlgC [Flagella (VF0114)] [Campylobacter jejuni subsp. jejuni NCTC 11168]
FC77_S13_L001_NODE_3_length_186176_cov_124.092180_pilon	90352	90783	flgB	100	97.22	vfdb	NP_281712	(flgB) flagellar basal body rod protein FlgB [Flagella (VF0114)] [Campylobacter jejuni subsp. jejuni NCTC 11168]
FC77_S13_L001_NODE_3_length_186176_cov_124.092180_pilon	110572	110937	flaG	100	99.18	vfdb	NP_281731	(flaG) flagellar protein FlaG [Flagella (VF0114)] [Campylobacter jejuni subsp. jejuni NCTC 11168]
FC77_S13_L001_NODE_3_length_186176_cov_124.092180_pilon	110940	112871	fliD	100	98.19	vfdb	NP_281732	(fliD) flagellar capping protein FliD [Flagella (VF0114)] [Campylobacter jejuni subsp. jejuni NCTC 11168]
FC77_S13_L001_NODE_3_length_186176_cov_124.092180_pilon	112883	113269	fliS	100	100	vfdb	NP_281733	(fliS) flagellar protein FliS [Flagella (VF0114)] [Campylobacter jejuni subsp. jejuni NCTC 11168]
FC77_S13_L001_NODE_4_length_179053_cov_119.353487_pilon	1009	1776	fliR	100	98.05	vfdb	NP_282326	(fliR) flagellar biosynthetic protein FliR [Flagella (VF0114)] [Campylobacter jejuni subsp. jejuni NCTC 11168]
FC77_S13_L001_NODE_4_length_179053_cov_119.353487_pilon	12873	13045	cheV3	13.29	76.3	vfdb	NP_207394	(cheV3) chemotaxis coupling protein CheV3 [Pse5Ac7Ac (AI150)] [Helicobacter pylori 26695]
FC77_S13_L001_NODE_4_length_179053_cov_119.353487_pilon	65112	65433	ciaC	100	99.69	vfdb	YP_002344633	(ciaC) Campylobacter invasion antigen C [CiaC (VF0415)] [Campylobacter jejuni subsp. jejuni NCTC 11168]
FC77_S13_L001_NODE_4_length_179053_cov_119.353487_pilon	83594	84856	porA	98.82	96.09	vfdb	NP_282406	(porA) major outer membrane protein [MOMP (VF0328)] [Campylobacter jejuni subsp. jejuni NCTC 11168]
FC77_S13_L001_NODE_4_length_179053_cov_119.353487_pilon	157095	158099	pseB	100	96.62	vfdb	NP_282439	(pseB) UDP-GlcNAc-specific C46 dehydratase/C5 epimerase [Pse5Ac7Ac Pse5Ac7Am Pse8OAc Pse5Am7AcGlnAc (AI151)] [Campylobacter jejuni subsp. jejuni NCTC 11168]
FC77_S13_L001_NODE_4_length_179053_cov_119.353487_pilon	158101	159231	pseC	100	95.05	vfdb	NP_282440	(pseC) C4 aminotransferase [Pse5Ac7Ac Pse5Ac7Am Pse8OAc Pse5Am7AcGlnAc (AI151)] [Campylobacter jejuni subsp. jejuni NCTC 11168]
FC77_S13_L001_NODE_4_length_179053_cov_119.353487_pilon	173215	173913	pseF	100	100	vfdb	NP_282457	(pseF) acylneuraminate cytidylyltransferase [Pse5Ac7Ac Pse5Ac7Am Pse8OAc Pse5Am7AcGlnAc (AI151)] [Campylobacter jejuni subsp. jejuni NCTC 11168]
FC77_S13_L001_NODE_4_length_179053_cov_119.353487_pilon	173897	174721	pseG	100	100	vfdb	NP_282458	(pseG) UDP-24-diacetamido-246-trideoxy-beta-L-altropyranose hydrolase [Flagella (VF0114)] [Campylobacter jejuni subsp. jejuni NCTC 11168]
FC77_S13_L001_NODE_4_length_179053_cov_119.353487_pilon	174718	175191	pseH	100	94.09	vfdb	NP_282459	(pseH) N-acetyltransferase [Flagella (VF0114)] [Campylobacter jejuni subsp. jejuni NCTC 11168]
FC77_S13_L001_NODE_4_length_179053_cov_119.353487_pilon	176505	177641	pseA	100	99.38	vfdb	NP_282462	(pseA) pseudaminic acid biosynthesis PseA protein [Pse5Ac7Ac Pse5Ac7Am Pse8OAc Pse5Am7AcGlnAc (AI151)] [Campylobacter jejuni subsp. jejuni NCTC 11168]
FC77_S13_L001_NODE_4_length_179053_cov_119.353487_pilon	177899	178930	pseI	100	96.61	vfdb	NP_282463	(pseI) N-acetylneuraminic acid synthetase [Pse5Ac7Ac Pse5Ac7Am Pse8OAc Pse5Am7AcGlnAc (AI151)] [Campylobacter jejuni subsp. jejuni NCTC 11168]
FC77_S13_L001_NODE_4_length_179053_cov_119.353487_pilon	178927	179053	pseD/maf2	6.47	96.85	vfdb	NP_282479	(pseD/maf2) motility accessory factor PseD [Pse5Ac7Ac Pse5Ac7Am Pse8OAc Pse5Am7AcGlnAc (AI151)] [Campylobacter jejuni subsp. jejuni NCTC 11168]
FC77_S13_L001_NODE_5_length_171891_cov_113.611874_pilon	22849	24150	flgR	100	99	vfdb	NP_282174	(flgR) sigma-54 associated transcriptional activator [Pse5Ac7Ac Pse5Ac7Am Pse8OAc Pse5Am7AcGlnAc (AI151)] [Campylobacter jejuni subsp. jejuni NCTC 11168]
FC77_S13_L001_NODE_5_length_171891_cov_113.611874_pilon	24207	24656	flgQ	100	99.11	vfdb	YP_002344420	(flgQ) required for flagellar motility [Pse5Ac7Ac Pse5Ac7Am Pse8OAc Pse5Am7AcGlnAc (AI151)] [Campylobacter jejuni subsp. jejuni NCTC 11168]
FC77_S13_L001_NODE_5_length_171891_cov_113.611874_pilon	24632	25147	flgP	100	98.26	vfdb	YP_002344421	(flgP) required for flagellar motility [Pse5Ac7Ac Pse5Ac7Am Pse8OAc Pse5Am7AcGlnAc (AI151)] [Campylobacter jejuni subsp. jejuni NCTC 11168]
FC77_S13_L001_NODE_5_length_171891_cov_113.611874_pilon	77682	78071	fliW	100	100	vfdb	YP_002344468	(fliW) flagellar assembly protein FliW [Pse5Ac7Ac Pse5Ac7Am Pse8OAc Pse5Am7AcGlnAc (AI151)] [Campylobacter jejuni subsp. jejuni NCTC 11168]
FC77_S13_L001_NODE_5_length_171891_cov_113.611874_pilon	111470	111621	tlpA	7.5	76.97	vfdb	NP_206899	(tlpA) membrane-bound chemoreceptor sensing arginine and bicarbonate [Pse5Ac7Ac (AI150)] [Helicobacter pylori 26695]
FC77_S13_L001_NODE_5_length_171891_cov_113.611874_pilon	118692	119084	cheY	100	99.24	vfdb	YP_002344511	(cheY) chemotaxis regulatory protein [Pse5Ac7Ac Pse5Ac7Am Pse8OAc Pse5Am7AcGlnAc (AI151)] [Campylobacter jejuni subsp. jejuni NCTC 11168]
FC77_S13_L001_NODE_5_length_171891_cov_113.611874_pilon	134254	135282	waaC	100	98.83	vfdb	NP_282281	(waaC) heptosyltransferase I [LOS (VF0326)] [Campylobacter jejuni subsp. jejuni NCTC 11168]
FC77_S13_L001_NODE_5_length_171891_cov_113.611874_pilon	135273	136159	htrB	99.89	97.86	vfdb	NP_282282	(htrB) lipid A biosynthesis lauroyl acyltransferase [LOS (VF0326)] [Campylobacter jejuni subsp. jejuni NCTC 11168]
FC77_S13_L001_NODE_5_length_171891_cov_113.611874_pilon	136156	137703	Cj1135	100	93.86	vfdb	NP_282283	(Cj1135) glucosyltransferase [LOS (VF0326)] [Campylobacter jejuni subsp. jejuni NCTC 11168]
FC77_S13_L001_NODE_5_length_171891_cov_113.611874_pilon	137707	138866	Cj1136	96.68	79.06	vfdb	NP_282284	(Cj1136) glucosyltransferase [LOS (VF0326)] [Campylobacter jejuni subsp. jejuni NCTC 11168]
FC77_S13_L001_NODE_5_length_171891_cov_113.611874_pilon	137717	138586	Cj1138	73.16	75.57	vfdb	NP_282286	(Cj1138) glycosyltransferase [LOS (VF0326)] [Campylobacter jejuni subsp. jejuni NCTC 11168]
FC77_S13_L001_NODE_5_length_171891_cov_113.611874_pilon	139103	139566	neuA1	28.62	83.44	vfdb	NP_282291	(neuA1) bifunctional beta-14-N-acetylgalactosaminyltransferase/CMP-Neu5Ac synthase [LOS (VF0326)] [Campylobacter jejuni subsp. jejuni NCTC 11168]
FC77_S13_L001_NODE_5_length_171891_cov_113.611874_pilon	140157	140874	wlaN	76.86	75.34	vfdb	NP_282287	(wlaN) beta-13 galactosyltransferase [LOS (VF0326)] [Campylobacter jejuni subsp. jejuni NCTC 11168]
FC77_S13_L001_NODE_5_length_171891_cov_113.611874_pilon	141909	142884	neuB1	93.8	75.33	vfdb	NP_282289	(neuB1) sialic acid synthase [LOS (VF0326)] [Campylobacter jejuni subsp. jejuni NCTC 11168]
FC77_S13_L001_NODE_5_length_171891_cov_113.611874_pilon	142887	143839	neuC1	84.86	77.72	vfdb	NP_282290	(neuC1) UDP-N-acetylglucosamine 2-epimerase [LOS (VF0326)] [Campylobacter jejuni subsp. jejuni NCTC 11168]
FC77_S13_L001_NODE_5_length_171891_cov_113.611874_pilon	146454	147239	waaV	95.27	92.62	vfdb	NP_282294	(waaV) glucosyltransferase [LOS (VF0326)] [Campylobacter jejuni subsp. jejuni NCTC 11168]
FC77_S13_L001_NODE_5_length_171891_cov_113.611874_pilon	147298	148255	waaF	99.79	95.09	vfdb	NP_282295	(waaF) heptosyltransferase II [LOS (VF0326)] [Campylobacter jejuni subsp. jejuni NCTC 11168]
FC77_S13_L001_NODE_5_length_171891_cov_113.611874_pilon	148238	148798	gmhA	100	94.83	vfdb	NP_282296	(gmhA) phosphoheptose isomerase [LOS (VF0326)] [Campylobacter jejuni subsp. jejuni NCTC 11168]
FC77_S13_L001_NODE_5_length_171891_cov_113.611874_pilon	148795	150180	hldE	100	93.58	vfdb	NP_282297	(hldE) bifunctional D-beta-D-heptose 7-phosphate kinase/D-beta-D-heptose 1-phosphate adenylyltransferase [LOS (VF0326)] [Campylobacter jejuni subsp. jejuni NCTC 11168]
FC77_S13_L001_NODE_5_length_171891_cov_113.611874_pilon	150173	151126	hldD	100	97.06	vfdb	NP_282298	(hldD) ADP-glyceromanno-heptose 6-epimerase [LOS (VF0326)] [Campylobacter jejuni subsp. jejuni NCTC 11168]
FC77_S13_L001_NODE_5_length_171891_cov_113.611874_pilon	151127	151688	gmhB	100	95.73	vfdb	NP_282299	(gmhB) DD-heptose 17-bisphosphate phosphatase [LOS (CVF396)] [Campylobacter jejuni subsp. jejuni NCTC 11168]
FC77_S13_L001_NODE_6_length_155841_cov_124.909507_pilon	16317	16838	cheW	100	100	vfdb	YP_002343724	(cheW) chemotaxis protein [Pse5Ac7Ac Pse5Ac7Am Pse8OAc Pse5Am7AcGlnAc (AI151)] [Campylobacter jejuni subsp. jejuni NCTC 11168]
FC77_S13_L001_NODE_6_length_155841_cov_124.909507_pilon	16843	19152	cheA	100	98.66	vfdb	YP_002343725	(cheA) chemotaxis histidine kinase [Pse5Ac7Ac Pse5Ac7Am Pse8OAc Pse5Am7AcGlnAc (AI151)] [Campylobacter jejuni subsp. jejuni NCTC 11168]
FC77_S13_L001_NODE_6_length_155841_cov_124.909507_pilon	19156	20112	cheV	100	99.9	vfdb	YP_002343726	(cheV) chemotaxis protein [Pse5Ac7Ac Pse5Ac7Am Pse8OAc Pse5Am7AcGlnAc (AI151)] [Campylobacter jejuni subsp. jejuni NCTC 11168]
FC77_S13_L001_NODE_6_length_155841_cov_124.909507_pilon	49982	51664	fliF	100	99.58	vfdb	NP_281509	(fliF) flagellar M-ring protein FliF [Flagella (VF0114)] [Campylobacter jejuni subsp. jejuni NCTC 11168]
FC77_S13_L001_NODE_6_length_155841_cov_124.909507_pilon	51664	52692	fliG	100	100	vfdb	NP_281510	(fliG) flagellar motor switch protein G [Flagella (VF0114)] [Campylobacter jejuni subsp. jejuni NCTC 11168]
FC77_S13_L001_NODE_6_length_155841_cov_124.909507_pilon	52700	53530	fliH	100	99.64	vfdb	NP_281511	(fliH) flagellar assembly protein H [Flagella (VF0114)] [Campylobacter jejuni subsp. jejuni NCTC 11168]
FC77_S13_L001_NODE_6_length_155841_cov_124.909507_pilon	64622	65710	flhB	100	100	vfdb	NP_281526	(flhB) flagellar biosynthetic protein [Flagella (VF0114)] [Campylobacter jejuni subsp. jejuni NCTC 11168]
FC77_S13_L001_NODE_6_length_155841_cov_124.909507_pilon	65716	66459	motB	100	99.87	vfdb	NP_281527	(motB) flagellar motor protein MotB [Flagella (VF0114)] [Campylobacter jejuni subsp. jejuni NCTC 11168]
FC77_S13_L001_NODE_6_length_155841_cov_124.909507_pilon	66462	67238	motA	100	98.58	vfdb	NP_281528	(motA) flagellar motor protein MotA [Flagella (VF0114)] [Campylobacter jejuni subsp. jejuni NCTC 11168]
FC77_S13_L001_NODE_6_length_155841_cov_124.909507_pilon	82769	83077	fliN	100	99.35	vfdb	NP_281542	(fliN) flagellar motor switch protein FliN [Flagella (VF0114)] [Campylobacter jejuni subsp. jejuni NCTC 11168]
FC77_S13_L001_NODE_7_length_104887_cov_130.059937_pilon	180	2546	pflA	100	99.87	vfdb	NP_282693	(pflA) paralysed flagellum protein [Flagella (VF0114)] [Campylobacter jejuni subsp. jejuni NCTC 11168]
FC77_S13_L001_NODE_7_length_104887_cov_130.059937_pilon	103659	103928	fliQ	100	100	vfdb	NP_282802	(fliQ) flagellar biosynthesis protein FliQ [Flagella (VF0114)] [Campylobacter jejuni subsp. jejuni NCTC 11168]
FC77_S13_L001_NODE_8_length_104835_cov_115.648040_pilon	32862	34112	rpoN	100	99.84	vfdb	YP_002344093	(rpoN) RNA polymerase factor sigma-54 [Pse5Ac7Ac Pse5Ac7Am Pse8OAc Pse5Am7AcGlnAc (AI151)] [Campylobacter jejuni subsp. jejuni NCTC 11168]
FC77_S13_L001_NODE_8_length_104835_cov_115.648040_pilon	49831	50529	flgH	100	99.57	vfdb	NP_281859	(flgH) flagellar L-ring protein precursor FlgH [Flagella (VF0114)] [Campylobacter jejuni subsp. jejuni NCTC 11168]
FC77_S13_L001_NODE_8_length_104835_cov_115.648040_pilon	63928	64740	flgF	100	99.14	vfdb	NP_281869	(flgF) flagellar basal-body rod protein [Flagella (VF0114)] [Campylobacter jejuni subsp. jejuni NCTC 11168]
FC77_S13_L001_NODE_8_length_104835_cov_115.648040_pilon	64769	65560	flgG	100	98.74	vfdb	NP_281870	(flgG) flagellar basal-body rod protein FlgG [Flagella (VF0114)] [Campylobacter jejuni subsp. jejuni NCTC 11168]
FC77_S13_L001_NODE_8_length_104835_cov_115.648040_pilon	84955	85704	flaC	100	99.6	vfdb	NP_281892	(flaC) flagellin [Flagella (VF0114)] [Campylobacter jejuni subsp. jejuni NCTC 11168]
FC77_S13_L001_NODE_9_length_102359_cov_130.631329_pilon	16141	17205	fliK	57.48	87.51	vfdb	NP_281263	(fliK) flagellar hook-length control protein FliK [Pse5Ac7Ac Pse5Ac7Am Pse8OAc Pse5Am7AcGlnAc (AI151)] [Campylobacter jejuni subsp. jejuni NCTC 11168]
FC77_S13_L001_NODE_9_length_102359_cov_130.631329_pilon	16894	17784	fliK	48.91	97.88	vfdb	NP_281263	(fliK) flagellar hook-length control protein FliK [Pse5Ac7Ac Pse5Ac7Am Pse8OAc Pse5Am7AcGlnAc (AI151)] [Campylobacter jejuni subsp. jejuni NCTC 11168]
FC77_S13_L001_NODE_9_length_102359_cov_130.631329_pilon	17838	18722	flgD	100	99.89	vfdb	NP_281264	(flgD) flagellar basal-body rod modification protein FlgD [Flagella (VF0114)] [Campylobacter jejuni subsp. jejuni NCTC 11168]
FC77_S13_L001_NODE_9_length_102359_cov_130.631329_pilon	18726	20363	flgE	100	100	vfdb	NP_281265	(flgE) flagellar hook protein FlgE [Flagella (VF0114)] [Campylobacter jejuni subsp. jejuni NCTC 11168]
FC77_S13_L001_NODE_9_length_102359_cov_130.631329_pilon	29864	30706	fliY	100	100	vfdb	NP_281274	(fliY) flagellar motor switch protein FliY [Flagella (VF0114)] [Campylobacter jejuni subsp. jejuni NCTC 11168]
FC77_S13_L001_NODE_9_length_102359_cov_130.631329_pilon	30703	31782	fliM	100	99.81	vfdb	NP_281275	(fliM) flagellar motor switch protein FliM [Flagella (VF0114)] [Campylobacter jejuni subsp. jejuni NCTC 11168]
FC77_S13_L001_NODE_9_length_102359_cov_130.631329_pilon	31782	32498	fliA	100	100	vfdb	NP_281276	(fliA) flagellar biosynthesis sigma factor [Flagella (VF0114)] [Campylobacter jejuni subsp. jejuni NCTC 11168]
FC77_S13_L001_NODE_9_length_102359_cov_130.631329_pilon	32830	33696	flhG	100	99.89	vfdb	NP_281278	(flhG) ATP-binding protein [Flagella (CVF397)] [Campylobacter jejuni subsp. jejuni NCTC 11168]
FC77_S13_L001_NODE_9_length_102359_cov_130.631329_pilon	33689	35143	flhF	100	99.93	vfdb	NP_281279	(flhF) flagellar biosynthesis regulator FlhF [Flagella (VF0114)] [Campylobacter jejuni subsp. jejuni NCTC 11168]
FC77_S13_L001_NODE_9_length_102359_cov_130.631329_pilon	45261	45830	cdtC	100	100	vfdb	NP_281290	(cdtC) cytolethal distending toxin C [CDT (VF0115)] [Campylobacter jejuni subsp. jejuni NCTC 11168]
FC77_S13_L001_NODE_9_length_102359_cov_130.631329_pilon	45841	46638	cdtB	100	100	vfdb	NP_281291	(cdtB) cytolethal distending toxin B [CDT (VF0115)] [Campylobacter jejuni subsp. jejuni NCTC 11168]
FC77_S13_L001_NODE_9_length_102359_cov_130.631329_pilon	46635	47441	cdtA	100	100	vfdb	NP_281292	(cdtA) cytolethal distending toxin A [CDT (VF0115)] [Campylobacter jejuni subsp. jejuni NCTC 11168]

## Sheet: FC88
Table S1
Contig	Start	End	Gene	% Coverage	% Identity	Database	Accession	Product
FC88_S14_L001_NODE_2_length_220523_cov_100.730658_pilon	60141	62060	(Tet)TetO	100	99.11	argannot	M18896:207-2126	(Tet)TetO
FC88_S14_L001_NODE_2_length_220523_cov_100.730658_pilon	60141	62060	tetO	100	99.11	card	M18896:1-1921	TetO is a ribosomal protection protein. It is associated with conjugative plasmids.
FC88_S14_L001_NODE_6_length_155841_cov_100.617414_pilon	34038	34784	OXA-184	100	99.87	card	JQ396378:1-748	OXA-184 is a beta-lactamase. From the Lahey list of OXA beta-lactamases.
FC88_S14_L001_NODE_6_length_155841_cov_100.617414_pilon	92651	94129	cmeC	100	98.51	card	AB894099:4219-5698	CmeC is the outer membrane channel protein of the CmeABC multidrug efflux complex.
FC88_S14_L001_NODE_6_length_155841_cov_100.617414_pilon	94121	97244	cmeB	100	96.45	card	CP000768:1406495-1409618	CmeB is the inner membrane transporter the CmeABC multidrug efflux complex.
FC88_S14_L001_NODE_6_length_155841_cov_100.617414_pilon	97243	98347	cmeA	100	95.2	card	CP000768:1405392-1406496	CmeA is the membrane fusion protein of the CmeABC multidrug efflux complex.
FC88_S14_L001_NODE_6_length_155841_cov_100.617414_pilon	98441	99074	cmeR	100	98.58	card	NC_002163:336916-337549	CmeR is a repressor for the CmeABC multidrug efflux pump binding to the cmeABC promoter region.
FC88_S14_L001_NODE_2_length_220523_cov_100.730658_pilon	60141	62060	tet(O)	100	99.9	ncbi	A7J11_02574	tetracycline resistance ribosomal protection protein Tet(O)
FC88_S14_L001_NODE_6_length_155841_cov_100.617414_pilon	34038	34784	blaOXA-184	100	99.87	ncbi	A7J11_02568	class D beta-lactamase OXA-184
FC88_S14_L001_NODE_2_length_220523_cov_100.730658_pilon	60141	62060	tet(O)_3	100	99.64	resfinder	Y07780	tet(O)_3
FC88_S14_L001_NODE_6_length_155841_cov_100.617414_pilon	34038	34784	blaOXA-184_1	100	99.87	resfinder	JQ396378	blaOXA-184_1
FC88_S14_L001_NODE_10_length_89817_cov_99.479340_pilon	40891	42276	fliI	100	98.48	vfdb	NP_281405	(fliI) flagellum-specific ATP synthase FliI [Flagella (VF0114)] [Campylobacter jejuni subsp. jejuni NCTC 11168]
FC88_S14_L001_NODE_10_length_89817_cov_99.479340_pilon	85462	87000	eptC	100	99.94	vfdb	YP_002343698	(eptC) phosphoethanolamine transferase [Pse5Ac7Ac Pse5Ac7Am Pse8OAc Pse5Am7AcGlnAc (AI151)] [Campylobacter jejuni subsp. jejuni NCTC 11168]
FC88_S14_L001_NODE_11_length_75514_cov_109.680754_pilon	35143	36452	flgE	48.85	80.71	vfdb	NP_282855	(flgE) flagellar hook protein [Flagella (VF0114)] [Campylobacter jejuni subsp. jejuni NCTC 11168]
FC88_S14_L001_NODE_11_length_75514_cov_109.680754_pilon	36581	37710	flgE	42.99	83.29	vfdb	NP_282855	(flgE) flagellar hook protein [Flagella (VF0114)] [Campylobacter jejuni subsp. jejuni NCTC 11168]
FC88_S14_L001_NODE_11_length_75514_cov_109.680754_pilon	60666	60774	tcpI	5.85	85.32	vfdb	NP_230473	(tcpI) toxin co-regulated pilus biosynthesis protein I [TCP (VF0126)] [Vibrio cholerae O1 biovar El Tor str. N16961]
FC88_S14_L001_NODE_12_length_11328_cov_89.078654_pilon	1	125	pseD/maf2		98.4	vfdb	NP_282479	(pseD/maf2) motility accessory factor PseD [Pse5Ac7Ac Pse5Ac7Am Pse8OAc Pse5Am7AcGlnAc (AI151)] [Campylobacter jejuni subsp. jejuni NCTC 11168]
FC88_S14_L001_NODE_12_length_11328_cov_89.078654_pilon	9725	10432	ptmB	100	99.15	vfdb	NP_282477	(ptmB) acylneuraminate cytidylyltransferase [Flagella (VF0114)] [Campylobacter jejuni subsp. jejuni NCTC 11168]
FC88_S14_L001_NODE_12_length_11328_cov_89.078654_pilon	10432	11202	ptmA	100	98.31	vfdb	NP_282478	(ptmA) flagellin modification protein A [Flagella (VF0114)] [Campylobacter jejuni subsp. jejuni NCTC 11168]
FC88_S14_L001_NODE_12_length_11328_cov_89.078654_pilon	11190	11328	pseD/maf2	7.08	97.12	vfdb	NP_282479	(pseD/maf2) motility accessory factor PseD [Pse5Ac7Ac Pse5Ac7Am Pse8OAc Pse5Am7AcGlnAc (AI151)] [Campylobacter jejuni subsp. jejuni NCTC 11168]
FC88_S14_L001_NODE_16_length_3249_cov_100.973094_pilon	1	125	pseD/maf2		98.4	vfdb	NP_282479	(pseD/maf2) motility accessory factor PseD [Pse5Ac7Ac Pse5Ac7Am Pse8OAc Pse5Am7AcGlnAc (AI151)] [Campylobacter jejuni subsp. jejuni NCTC 11168]
FC88_S14_L001_NODE_16_length_3249_cov_100.973094_pilon	122	2008	pseE/maf5	100	97.99	vfdb	NP_282483	(pseE/maf5) motility accessory factor PseE [Pse5Ac7Ac Pse5Ac7Am Pse8OAc Pse5Am7AcGlnAc (AI151)] [Campylobacter jejuni subsp. jejuni NCTC 11168]
FC88_S14_L001_NODE_16_length_3249_cov_100.973094_pilon	2039	3249	flaB	69.46	92.76	vfdb	NP_282484	(flaB) flagellin [Flagella (VF0114)] [Campylobacter jejuni subsp. jejuni NCTC 11168]
FC88_S14_L001_NODE_18_length_2107_cov_72.677273_pilon	1	120	pseD/maf2		98.33	vfdb	NP_282479	(pseD/maf2) motility accessory factor PseD [Pse5Ac7Ac Pse5Ac7Am Pse8OAc Pse5Am7AcGlnAc (AI151)] [Campylobacter jejuni subsp. jejuni NCTC 11168]
FC88_S14_L001_NODE_18_length_2107_cov_72.677273_pilon	1989	2107	pseD/maf2	6.07	96.64	vfdb	NP_282479	(pseD/maf2) motility accessory factor PseD [Pse5Ac7Ac Pse5Ac7Am Pse8OAc Pse5Am7AcGlnAc (AI151)] [Campylobacter jejuni subsp. jejuni NCTC 11168]
FC88_S14_L001_NODE_1_length_285976_cov_85.498889_pilon	17158	17820	flgA	100	99.7	vfdb	YP_002344176	(flgA) flagellar basal body P-ring biosynthesis protein FlgA [Pse5Ac7Ac Pse5Ac7Am Pse8OAc Pse5Am7AcGlnAc (AI151)] [Campylobacter jejuni subsp. jejuni NCTC 11168]
FC88_S14_L001_NODE_1_length_285976_cov_85.498889_pilon	41041	42060	flgS	100	98.72	vfdb	YP_002344200	(flgS) signal transduction histidine kinase [Pse5Ac7Ac Pse5Ac7Am Pse8OAc Pse5Am7AcGlnAc (AI151)] [Campylobacter jejuni subsp. jejuni NCTC 11168]
FC88_S14_L001_NODE_1_length_285976_cov_85.498889_pilon	65775	66509	fliP	100	99.86	vfdb	NP_281981	(fliP) flagellar biosynthesis protein FliP [Flagella (VF0114)] [Campylobacter jejuni subsp. jejuni NCTC 11168]
FC88_S14_L001_NODE_1_length_285976_cov_85.498889_pilon	114753	116927	flhA	100	99.72	vfdb	NP_282036	(flhA) flagellar biosynthesis protein FlhA [Flagella (VF0114)] [Campylobacter jejuni subsp. jejuni NCTC 11168]
FC88_S14_L001_NODE_1_length_285976_cov_85.498889_pilon	120807	123059	flaD	100	97.07	vfdb	NP_282040	(flaD) flagellin [Flagella (VF0114)] [Campylobacter jejuni subsp. jejuni NCTC 11168]
FC88_S14_L001_NODE_1_length_285976_cov_85.498889_pilon	147006	148838	ciaB	100	99.56	vfdb	NP_282066	(ciaB) invasion antigen CiaB [CiaB (VF0324)] [Campylobacter jejuni subsp. jejuni NCTC 11168]
FC88_S14_L001_NODE_1_length_285976_cov_85.498889_pilon	154270	155049	pebA	100	98.97	vfdb	NP_282073	(pebA) bifunctional adhesin/ABC transporter aspartate/glutamate-binding protein [PEB1 (VF0327)] [Campylobacter jejuni subsp. jejuni NCTC 11168]
FC88_S14_L001_NODE_1_length_285976_cov_85.498889_pilon	214999	216117	jlpA	100	97.86	vfdb	NP_282133	(jlpA) lipoprotein [JlpA (VF0329)] [Campylobacter jejuni subsp. jejuni NCTC 11168]
FC88_S14_L001_NODE_21_length_1201_cov_123.148976_pilon	1	1201	pseD/maf2		83.11	vfdb	NP_282479	(pseD/maf2) motility accessory factor PseD [Pse5Ac7Ac Pse5Ac7Am Pse8OAc Pse5Am7AcGlnAc (AI151)] [Campylobacter jejuni subsp. jejuni NCTC 11168]
FC88_S14_L001_NODE_25_length_855_cov_82.376374_pilon	1	341	flaB	19.84	98.24	vfdb	NP_282484	(flaB) flagellin [Flagella (VF0114)] [Campylobacter jejuni subsp. jejuni NCTC 11168]
FC88_S14_L001_NODE_25_length_855_cov_82.376374_pilon	487	850	flaA	20.65	94.5	vfdb	NP_282485	(flaA) flagellin [Flagella (VF0114)] [Campylobacter jejuni subsp. jejuni NCTC 11168]
FC88_S14_L001_NODE_26_length_768_cov_70.605304_pilon	1	768	pseD/maf2		78.19	vfdb	NP_282479	(pseD/maf2) motility accessory factor PseD [Pse5Ac7Ac Pse5Ac7Am Pse8OAc Pse5Am7AcGlnAc (AI151)] [Campylobacter jejuni subsp. jejuni NCTC 11168]
FC88_S14_L001_NODE_27_length_737_cov_87.685246_pilon	397	737	flaA	19.84	99.12	vfdb	NP_282485	(flaA) flagellin [Flagella (VF0114)] [Campylobacter jejuni subsp. jejuni NCTC 11168]
FC88_S14_L001_NODE_28_length_732_cov_85.694215_pilon	1	732	maf4	37.54	92.08	vfdb	YP_002344724	(maf4) motility accessory factor [Pse5Ac7Ac Pse5Ac7Am Pse8OAc Pse5Am7AcGlnAc (AI151)] [Campylobacter jejuni subsp. jejuni NCTC 11168]
FC88_S14_L001_NODE_2_length_220523_cov_100.730658_pilon	73428	73964	fliL	100	97.21	vfdb	NP_282549	(fliL) flagellar basal body protein FliL [Flagella (VF0114)] [Campylobacter jejuni subsp. jejuni NCTC 11168]
FC88_S14_L001_NODE_2_length_220523_cov_100.730658_pilon	77280	78464	kpsS	100	99.66	vfdb	NP_282554	(kpsS) capsule polysaccharide modification protein [Capsule (VF0323)] [Campylobacter jejuni subsp. jejuni NCTC 11168]
FC88_S14_L001_NODE_2_length_220523_cov_100.730658_pilon	78461	80530	kpsC	100	99.56	vfdb	NP_282555	(kpsC) capsule polysaccharide modification protein [Capsule (VF0323)] [Campylobacter jejuni subsp. jejuni NCTC 11168]
FC88_S14_L001_NODE_2_length_220523_cov_100.730658_pilon	80527	81039	cysC	100	99.22	vfdb	NP_282556	(cysC) adenylylsulfate kinase [Capsule (VF0323)] [Campylobacter jejuni subsp. jejuni NCTC 11168]
FC88_S14_L001_NODE_2_length_220523_cov_100.730658_pilon	81030	81790	Cj1416c	99.87	99.61	vfdb	NP_282557	(Cj1416c) sugar nucleotidyltransferase [Capsule (VF0323)] [Campylobacter jejuni subsp. jejuni NCTC 11168]
FC88_S14_L001_NODE_2_length_220523_cov_100.730658_pilon	81792	82394	Cj1417c	100	99.17	vfdb	NP_282558	(Cj1417c) amidotransferase [Capsule biosynthesis and transport (CVF393)] [Campylobacter jejuni subsp. jejuni NCTC 11168]
FC88_S14_L001_NODE_2_length_220523_cov_100.730658_pilon	84739	85500	Cj1419c	100	99.87	vfdb	NP_282560	(Cj1419c) methyltransferase [Capsule biosynthesis and transport (CVF393)] [Campylobacter jejuni subsp. jejuni NCTC 11168]
FC88_S14_L001_NODE_2_length_220523_cov_100.730658_pilon	85552	86324	Cj1420c	99.87	99.35	vfdb	NP_282561	(Cj1420c) methyltransferase [Capsule biosynthesis and transport (CVF393)] [Campylobacter jejuni subsp. jejuni NCTC 11168]
FC88_S14_L001_NODE_2_length_220523_cov_100.730658_pilon	86396	86463	Cj1421c	3.7	95.59	vfdb	NP_282562	(Cj1421c) sugar transferase [Capsule (VF0323)] [Campylobacter jejuni subsp. jejuni NCTC 11168]
FC88_S14_L001_NODE_2_length_220523_cov_100.730658_pilon	87476	88203	Cj1421c	39.48	86.3	vfdb	NP_282562	(Cj1421c) sugar transferase [Capsule (VF0323)] [Campylobacter jejuni subsp. jejuni NCTC 11168]
FC88_S14_L001_NODE_2_length_220523_cov_100.730658_pilon	94263	94904	hddC	96.4	92.83	vfdb	NP_282564	(hddC) D-glycero-D-manno-heptose 1-phosphate guanosyltransferase [Capsule (VF0323)] [Campylobacter jejuni subsp. jejuni NCTC 11168]
FC88_S14_L001_NODE_2_length_220523_cov_100.730658_pilon	94892	95497	gmhA2	100	93.23	vfdb	NP_282565	(gmhA2) phosphoheptose isomerase [Capsule (VF0323)] [Campylobacter jejuni subsp. jejuni NCTC 11168]
FC88_S14_L001_NODE_2_length_220523_cov_100.730658_pilon	95485	96504	hddA	100	94.71	vfdb	NP_282566	(hddA) D-glycero-D-manno-heptose 7-phosphate kinase [Capsule (VF0323)] [Campylobacter jejuni subsp. jejuni NCTC 11168]
FC88_S14_L001_NODE_2_length_220523_cov_100.730658_pilon	98694	99721	fcl	98.75	92.8	vfdb	NP_282569	(fcl) GDP-L-fucose synthetase [Capsule (VF0323)] [Campylobacter jejuni subsp. jejuni NCTC 11168]
FC88_S14_L001_NODE_2_length_220523_cov_100.730658_pilon	100652	101197	rfbC	100	92.31	vfdb	NP_282571	(rfbC) dTDP-4-dehydrorhamnose 35-epimerase [Capsule (VF0323)] [Campylobacter jejuni subsp. jejuni NCTC 11168]
FC88_S14_L001_NODE_2_length_220523_cov_100.730658_pilon	109991	110928	kpsF	98.95	95.42	vfdb	NP_282584	(kpsF) D-arabinose 5-phosphate isomerase [Capsule (VF0323)] [Campylobacter jejuni subsp. jejuni NCTC 11168]
FC88_S14_L001_NODE_2_length_220523_cov_100.730658_pilon	110938	112596	kpsD	100	99.4	vfdb	NP_282585	(kpsD) capsule polysaccharide export system periplasmic protein [Capsule (VF0323)] [Campylobacter jejuni subsp. jejuni NCTC 11168]
FC88_S14_L001_NODE_2_length_220523_cov_100.730658_pilon	112598	113716	kpsE	100	97.05	vfdb	NP_282586	(kpsE) capsule polysaccharide export system inner membrane protein [Capsule (VF0323)] [Campylobacter jejuni subsp. jejuni NCTC 11168]
FC88_S14_L001_NODE_2_length_220523_cov_100.730658_pilon	113716	114378	kpsT	100	93.97	vfdb	NP_282587	(kpsT) capsule polysaccharide export ATP-binding protein [Capsule (VF0323)] [Campylobacter jejuni subsp. jejuni NCTC 11168]
FC88_S14_L001_NODE_2_length_220523_cov_100.730658_pilon	114375	115157	kpsM	100	90.81	vfdb	NP_282588	(kpsM) capsule polysaccharide export system inner membrane protein [Capsule (VF0323)] [Campylobacter jejuni subsp. jejuni NCTC 11168]
FC88_S14_L001_NODE_2_length_220523_cov_100.730658_pilon	125920	126966	flgI	100	99.14	vfdb	NP_282602	(flgI) flagellar P-ring protein precursor FlgI [Flagella (VF0114)] [Campylobacter jejuni subsp. jejuni NCTC 11168]
FC88_S14_L001_NODE_2_length_220523_cov_100.730658_pilon	126966	127307	flgJ	100	99.71	vfdb	YP_002344845	(flgJ) flagellar rod assembly protein/muramidase FlgJ [Pse5Ac7Ac Pse5Ac7Am Pse8OAc Pse5Am7AcGlnAc (AI151)] [Campylobacter jejuni subsp. jejuni NCTC 11168]
FC88_S14_L001_NODE_2_length_220523_cov_100.730658_pilon	127370	127567	flgM	100	100	vfdb	YP_002344846	(flgM) negative regulator of flagellin synthesis [Pse5Ac7Ac Pse5Ac7Am Pse8OAc Pse5Am7AcGlnAc (AI151)] [Campylobacter jejuni subsp. jejuni NCTC 11168]
FC88_S14_L001_NODE_2_length_220523_cov_100.730658_pilon	128053	129879	flgK	100	99.12	vfdb	NP_282606	(flgK) flagellar hook-associated protein 1 FlgK [Flagella (VF0114)] [Campylobacter jejuni subsp. jejuni NCTC 11168]
FC88_S14_L001_NODE_2_length_220523_cov_100.730658_pilon	141360	142319	cadF	100	99.38	vfdb	NP_282616	(cadF) outer membrane fibronectin-binding protein [CadF (VF0322)] [Campylobacter jejuni subsp. jejuni NCTC 11168]
FC88_S14_L001_NODE_31_length_596_cov_255.733475_pilon	1	594	maf4	30.46	92.59	vfdb	YP_002344724	(maf4) motility accessory factor [Pse5Ac7Ac Pse5Ac7Am Pse8OAc Pse5Am7AcGlnAc (AI151)] [Campylobacter jejuni subsp. jejuni NCTC 11168]
FC88_S14_L001_NODE_32_length_469_cov_88.102339_pilon	1	469	pseD/maf2	23.9	91.47	vfdb	NP_282479	(pseD/maf2) motility accessory factor PseD [Pse5Ac7Ac Pse5Ac7Am Pse8OAc Pse5Am7AcGlnAc (AI151)] [Campylobacter jejuni subsp. jejuni NCTC 11168]
FC88_S14_L001_NODE_35_length_433_cov_198.856209_pilon	1	433	flaA	25.19	98.15	vfdb	NP_282485	(flaA) flagellin [Flagella (VF0114)] [Campylobacter jejuni subsp. jejuni NCTC 11168]
FC88_S14_L001_NODE_36_length_433_cov_89.009804_pilon	1	433	flaA	25.19	94	vfdb	NP_282485	(flaA) flagellin [Flagella (VF0114)] [Campylobacter jejuni subsp. jejuni NCTC 11168]
FC88_S14_L001_NODE_38_length_323_cov_87.607143_pilon	1	323	pseD/maf2	16.46	96.9	vfdb	NP_282479	(pseD/maf2) motility accessory factor PseD [Pse5Ac7Ac Pse5Ac7Am Pse8OAc Pse5Am7AcGlnAc (AI151)] [Campylobacter jejuni subsp. jejuni NCTC 11168]
FC88_S14_L001_NODE_3_length_186174_cov_97.755825_pilon	16027	16199	cheV3	13.29	75.72	vfdb	NP_207394	(cheV3) chemotaxis coupling protein CheV3 [Pse5Ac7Ac (AI150)] [Helicobacter pylori 26695]
FC88_S14_L001_NODE_3_length_186174_cov_97.755825_pilon	89545	89841	fliE	100	99.66	vfdb	NP_281710	(fliE) flagellar hook-basal body complex protein FliE [Flagella (VF0114)] [Campylobacter jejuni subsp. jejuni NCTC 11168]
FC88_S14_L001_NODE_3_length_186174_cov_97.755825_pilon	89848	90342	flgC	100	99.19	vfdb	NP_281711	(flgC) flagellar basal body rod protein FlgC [Flagella (VF0114)] [Campylobacter jejuni subsp. jejuni NCTC 11168]
FC88_S14_L001_NODE_3_length_186174_cov_97.755825_pilon	90352	90783	flgB	100	97.22	vfdb	NP_281712	(flgB) flagellar basal body rod protein FlgB [Flagella (VF0114)] [Campylobacter jejuni subsp. jejuni NCTC 11168]
FC88_S14_L001_NODE_3_length_186174_cov_97.755825_pilon	110572	110937	flaG	100	99.18	vfdb	NP_281731	(flaG) flagellar protein FlaG [Flagella (VF0114)] [Campylobacter jejuni subsp. jejuni NCTC 11168]
FC88_S14_L001_NODE_3_length_186174_cov_97.755825_pilon	110940	112871	fliD	100	98.19	vfdb	NP_281732	(fliD) flagellar capping protein FliD [Flagella (VF0114)] [Campylobacter jejuni subsp. jejuni NCTC 11168]
FC88_S14_L001_NODE_3_length_186174_cov_97.755825_pilon	112883	113269	fliS	100	100	vfdb	NP_281733	(fliS) flagellar protein FliS [Flagella (VF0114)] [Campylobacter jejuni subsp. jejuni NCTC 11168]
FC88_S14_L001_NODE_4_length_179287_cov_95.309712_pilon	1009	1776	fliR	100	98.05	vfdb	NP_282326	(fliR) flagellar biosynthetic protein FliR [Flagella (VF0114)] [Campylobacter jejuni subsp. jejuni NCTC 11168]
FC88_S14_L001_NODE_4_length_179287_cov_95.309712_pilon	12873	13045	cheV3	13.29	76.3	vfdb	NP_207394	(cheV3) chemotaxis coupling protein CheV3 [Pse5Ac7Ac (AI150)] [Helicobacter pylori 26695]
FC88_S14_L001_NODE_4_length_179287_cov_95.309712_pilon	65112	65433	ciaC	100	99.69	vfdb	YP_002344633	(ciaC) Campylobacter invasion antigen C [CiaC (VF0415)] [Campylobacter jejuni subsp. jejuni NCTC 11168]
FC88_S14_L001_NODE_4_length_179287_cov_95.309712_pilon	83594	84856	porA	98.82	96.09	vfdb	NP_282406	(porA) major outer membrane protein [MOMP (VF0328)] [Campylobacter jejuni subsp. jejuni NCTC 11168]
FC88_S14_L001_NODE_4_length_179287_cov_95.309712_pilon	157094	158098	pseB	100	96.62	vfdb	NP_282439	(pseB) UDP-GlcNAc-specific C46 dehydratase/C5 epimerase [Pse5Ac7Ac Pse5Ac7Am Pse8OAc Pse5Am7AcGlnAc (AI151)] [Campylobacter jejuni subsp. jejuni NCTC 11168]
FC88_S14_L001_NODE_4_length_179287_cov_95.309712_pilon	158100	159230	pseC	100	95.05	vfdb	NP_282440	(pseC) C4 aminotransferase [Pse5Ac7Ac Pse5Ac7Am Pse8OAc Pse5Am7AcGlnAc (AI151)] [Campylobacter jejuni subsp. jejuni NCTC 11168]
FC88_S14_L001_NODE_4_length_179287_cov_95.309712_pilon	173215	173913	pseF	100	100	vfdb	NP_282457	(pseF) acylneuraminate cytidylyltransferase [Pse5Ac7Ac Pse5Ac7Am Pse8OAc Pse5Am7AcGlnAc (AI151)] [Campylobacter jejuni subsp. jejuni NCTC 11168]
FC88_S14_L001_NODE_4_length_179287_cov_95.309712_pilon	173897	174721	pseG	100	100	vfdb	NP_282458	(pseG) UDP-24-diacetamido-246-trideoxy-beta-L-altropyranose hydrolase [Flagella (VF0114)] [Campylobacter jejuni subsp. jejuni NCTC 11168]
FC88_S14_L001_NODE_4_length_179287_cov_95.309712_pilon	174718	175191	pseH	100	94.09	vfdb	NP_282459	(pseH) N-acetyltransferase [Flagella (VF0114)] [Campylobacter jejuni subsp. jejuni NCTC 11168]
FC88_S14_L001_NODE_4_length_179287_cov_95.309712_pilon	176505	177641	pseA	100	99.38	vfdb	NP_282462	(pseA) pseudaminic acid biosynthesis PseA protein [Pse5Ac7Ac Pse5Ac7Am Pse8OAc Pse5Am7AcGlnAc (AI151)] [Campylobacter jejuni subsp. jejuni NCTC 11168]
FC88_S14_L001_NODE_4_length_179287_cov_95.309712_pilon	177899	178930	pseI	100	96.61	vfdb	NP_282463	(pseI) N-acetylneuraminic acid synthetase [Pse5Ac7Ac Pse5Ac7Am Pse8OAc Pse5Am7AcGlnAc (AI151)] [Campylobacter jejuni subsp. jejuni NCTC 11168]
FC88_S14_L001_NODE_4_length_179287_cov_95.309712_pilon	178927	179287	maf4	18.51	95.6	vfdb	YP_002344724	(maf4) motility accessory factor [Pse5Ac7Ac Pse5Ac7Am Pse8OAc Pse5Am7AcGlnAc (AI151)] [Campylobacter jejuni subsp. jejuni NCTC 11168]
FC88_S14_L001_NODE_5_length_171891_cov_90.128956_pilon	22849	24150	flgR	100	99	vfdb	NP_282174	(flgR) sigma-54 associated transcriptional activator [Pse5Ac7Ac Pse5Ac7Am Pse8OAc Pse5Am7AcGlnAc (AI151)] [Campylobacter jejuni subsp. jejuni NCTC 11168]
FC88_S14_L001_NODE_5_length_171891_cov_90.128956_pilon	24207	24656	flgQ	100	99.11	vfdb	YP_002344420	(flgQ) required for flagellar motility [Pse5Ac7Ac Pse5Ac7Am Pse8OAc Pse5Am7AcGlnAc (AI151)] [Campylobacter jejuni subsp. jejuni NCTC 11168]
FC88_S14_L001_NODE_5_length_171891_cov_90.128956_pilon	24632	25147	flgP	100	98.26	vfdb	YP_002344421	(flgP) required for flagellar motility [Pse5Ac7Ac Pse5Ac7Am Pse8OAc Pse5Am7AcGlnAc (AI151)] [Campylobacter jejuni subsp. jejuni NCTC 11168]
FC88_S14_L001_NODE_5_length_171891_cov_90.128956_pilon	77682	78071	fliW	100	100	vfdb	YP_002344468	(fliW) flagellar assembly protein FliW [Pse5Ac7Ac Pse5Ac7Am Pse8OAc Pse5Am7AcGlnAc (AI151)] [Campylobacter jejuni subsp. jejuni NCTC 11168]
FC88_S14_L001_NODE_5_length_171891_cov_90.128956_pilon	111470	111621	tlpA	7.5	76.97	vfdb	NP_206899	(tlpA) membrane-bound chemoreceptor sensing arginine and bicarbonate [Pse5Ac7Ac (AI150)] [Helicobacter pylori 26695]
FC88_S14_L001_NODE_5_length_171891_cov_90.128956_pilon	118692	119084	cheY	100	99.24	vfdb	YP_002344511	(cheY) chemotaxis regulatory protein [Pse5Ac7Ac Pse5Ac7Am Pse8OAc Pse5Am7AcGlnAc (AI151)] [Campylobacter jejuni subsp. jejuni NCTC 11168]
FC88_S14_L001_NODE_5_length_171891_cov_90.128956_pilon	134254	135282	waaC	100	98.83	vfdb	NP_282281	(waaC) heptosyltransferase I [LOS (VF0326)] [Campylobacter jejuni subsp. jejuni NCTC 11168]
FC88_S14_L001_NODE_5_length_171891_cov_90.128956_pilon	135273	136159	htrB	99.89	97.86	vfdb	NP_282282	(htrB) lipid A biosynthesis lauroyl acyltransferase [LOS (VF0326)] [Campylobacter jejuni subsp. jejuni NCTC 11168]
FC88_S14_L001_NODE_5_length_171891_cov_90.128956_pilon	136156	137703	Cj1135	100	93.86	vfdb	NP_282283	(Cj1135) glucosyltransferase [LOS (VF0326)] [Campylobacter jejuni subsp. jejuni NCTC 11168]
FC88_S14_L001_NODE_5_length_171891_cov_90.128956_pilon	137707	138866	Cj1136	96.68	79.06	vfdb	NP_282284	(Cj1136) glucosyltransferase [LOS (VF0326)] [Campylobacter jejuni subsp. jejuni NCTC 11168]
FC88_S14_L001_NODE_5_length_171891_cov_90.128956_pilon	137717	138586	Cj1138	73.16	75.57	vfdb	NP_282286	(Cj1138) glycosyltransferase [LOS (VF0326)] [Campylobacter jejuni subsp. jejuni NCTC 11168]
FC88_S14_L001_NODE_5_length_171891_cov_90.128956_pilon	139103	139566	neuA1	28.62	83.44	vfdb	NP_282291	(neuA1) bifunctional beta-14-N-acetylgalactosaminyltransferase/CMP-Neu5Ac synthase [LOS (VF0326)] [Campylobacter jejuni subsp. jejuni NCTC 11168]
FC88_S14_L001_NODE_5_length_171891_cov_90.128956_pilon	140157	140874	wlaN	76.86	75.34	vfdb	NP_282287	(wlaN) beta-13 galactosyltransferase [LOS (VF0326)] [Campylobacter jejuni subsp. jejuni NCTC 11168]
FC88_S14_L001_NODE_5_length_171891_cov_90.128956_pilon	141909	142884	neuB1	93.8	75.33	vfdb	NP_282289	(neuB1) sialic acid synthase [LOS (VF0326)] [Campylobacter jejuni subsp. jejuni NCTC 11168]
FC88_S14_L001_NODE_5_length_171891_cov_90.128956_pilon	142887	143839	neuC1	84.86	77.72	vfdb	NP_282290	(neuC1) UDP-N-acetylglucosamine 2-epimerase [LOS (VF0326)] [Campylobacter jejuni subsp. jejuni NCTC 11168]
FC88_S14_L001_NODE_5_length_171891_cov_90.128956_pilon	146454	147239	waaV	95.27	92.62	vfdb	NP_282294	(waaV) glucosyltransferase [LOS (VF0326)] [Campylobacter jejuni subsp. jejuni NCTC 11168]
FC88_S14_L001_NODE_5_length_171891_cov_90.128956_pilon	147298	148255	waaF	99.79	95.09	vfdb	NP_282295	(waaF) heptosyltransferase II [LOS (VF0326)] [Campylobacter jejuni subsp. jejuni NCTC 11168]
FC88_S14_L001_NODE_5_length_171891_cov_90.128956_pilon	148238	148798	gmhA	100	94.83	vfdb	NP_282296	(gmhA) phosphoheptose isomerase [LOS (VF0326)] [Campylobacter jejuni subsp. jejuni NCTC 11168]
FC88_S14_L001_NODE_5_length_171891_cov_90.128956_pilon	148795	150180	hldE	100	93.58	vfdb	NP_282297	(hldE) bifunctional D-beta-D-heptose 7-phosphate kinase/D-beta-D-heptose 1-phosphate adenylyltransferase [LOS (VF0326)] [Campylobacter jejuni subsp. jejuni NCTC 11168]
FC88_S14_L001_NODE_5_length_171891_cov_90.128956_pilon	150173	151126	hldD	100	97.06	vfdb	NP_282298	(hldD) ADP-glyceromanno-heptose 6-epimerase [LOS (VF0326)] [Campylobacter jejuni subsp. jejuni NCTC 11168]
FC88_S14_L001_NODE_5_length_171891_cov_90.128956_pilon	151127	151688	gmhB	100	95.73	vfdb	NP_282299	(gmhB) DD-heptose 17-bisphosphate phosphatase [LOS (CVF396)] [Campylobacter jejuni subsp. jejuni NCTC 11168]
FC88_S14_L001_NODE_6_length_155841_cov_100.617414_pilon	16317	16838	cheW	100	100	vfdb	YP_002343724	(cheW) chemotaxis protein [Pse5Ac7Ac Pse5Ac7Am Pse8OAc Pse5Am7AcGlnAc (AI151)] [Campylobacter jejuni subsp. jejuni NCTC 11168]
FC88_S14_L001_NODE_6_length_155841_cov_100.617414_pilon	16843	19152	cheA	100	98.66	vfdb	YP_002343725	(cheA) chemotaxis histidine kinase [Pse5Ac7Ac Pse5Ac7Am Pse8OAc Pse5Am7AcGlnAc (AI151)] [Campylobacter jejuni subsp. jejuni NCTC 11168]
FC88_S14_L001_NODE_6_length_155841_cov_100.617414_pilon	19156	20112	cheV	100	99.9	vfdb	YP_002343726	(cheV) chemotaxis protein [Pse5Ac7Ac Pse5Ac7Am Pse8OAc Pse5Am7AcGlnAc (AI151)] [Campylobacter jejuni subsp. jejuni NCTC 11168]
FC88_S14_L001_NODE_6_length_155841_cov_100.617414_pilon	49982	51664	fliF	100	99.58	vfdb	NP_281509	(fliF) flagellar M-ring protein FliF [Flagella (VF0114)] [Campylobacter jejuni subsp. jejuni NCTC 11168]
FC88_S14_L001_NODE_6_length_155841_cov_100.617414_pilon	51664	52692	fliG	100	100	vfdb	NP_281510	(fliG) flagellar motor switch protein G [Flagella (VF0114)] [Campylobacter jejuni subsp. jejuni NCTC 11168]
FC88_S14_L001_NODE_6_length_155841_cov_100.617414_pilon	52700	53530	fliH	100	99.64	vfdb	NP_281511	(fliH) flagellar assembly protein H [Flagella (VF0114)] [Campylobacter jejuni subsp. jejuni NCTC 11168]
FC88_S14_L001_NODE_6_length_155841_cov_100.617414_pilon	64622	65710	flhB	100	100	vfdb	NP_281526	(flhB) flagellar biosynthetic protein [Flagella (VF0114)] [Campylobacter jejuni subsp. jejuni NCTC 11168]
FC88_S14_L001_NODE_6_length_155841_cov_100.617414_pilon	65716	66459	motB	100	99.87	vfdb	NP_281527	(motB) flagellar motor protein MotB [Flagella (VF0114)] [Campylobacter jejuni subsp. jejuni NCTC 11168]
FC88_S14_L001_NODE_6_length_155841_cov_100.617414_pilon	66462	67238	motA	100	98.58	vfdb	NP_281528	(motA) flagellar motor protein MotA [Flagella (VF0114)] [Campylobacter jejuni subsp. jejuni NCTC 11168]
FC88_S14_L001_NODE_6_length_155841_cov_100.617414_pilon	82769	83077	fliN	100	99.35	vfdb	NP_281542	(fliN) flagellar motor switch protein FliN [Flagella (VF0114)] [Campylobacter jejuni subsp. jejuni NCTC 11168]
FC88_S14_L001_NODE_7_length_104887_cov_106.040903_pilon	180	2546	pflA	100	99.87	vfdb	NP_282693	(pflA) paralysed flagellum protein [Flagella (VF0114)] [Campylobacter jejuni subsp. jejuni NCTC 11168]
FC88_S14_L001_NODE_7_length_104887_cov_106.040903_pilon	103659	103928	fliQ	100	100	vfdb	NP_282802	(fliQ) flagellar biosynthesis protein FliQ [Flagella (VF0114)] [Campylobacter jejuni subsp. jejuni NCTC 11168]
FC88_S14_L001_NODE_8_length_104833_cov_91.182530_pilon	32862	34112	rpoN	100	99.84	vfdb	YP_002344093	(rpoN) RNA polymerase factor sigma-54 [Pse5Ac7Ac Pse5Ac7Am Pse8OAc Pse5Am7AcGlnAc (AI151)] [Campylobacter jejuni subsp. jejuni NCTC 11168]
FC88_S14_L001_NODE_8_length_104833_cov_91.182530_pilon	49829	50527	flgH	100	99.57	vfdb	NP_281859	(flgH) flagellar L-ring protein precursor FlgH [Flagella (VF0114)] [Campylobacter jejuni subsp. jejuni NCTC 11168]
FC88_S14_L001_NODE_8_length_104833_cov_91.182530_pilon	63927	64739	flgF	100	99.14	vfdb	NP_281869	(flgF) flagellar basal-body rod protein [Flagella (VF0114)] [Campylobacter jejuni subsp. jejuni NCTC 11168]
FC88_S14_L001_NODE_8_length_104833_cov_91.182530_pilon	64768	65559	flgG	100	98.74	vfdb	NP_281870	(flgG) flagellar basal-body rod protein FlgG [Flagella (VF0114)] [Campylobacter jejuni subsp. jejuni NCTC 11168]
FC88_S14_L001_NODE_8_length_104833_cov_91.182530_pilon	84954	85703	flaC	100	99.6	vfdb	NP_281892	(flaC) flagellin [Flagella (VF0114)] [Campylobacter jejuni subsp. jejuni NCTC 11168]
FC88_S14_L001_NODE_9_length_102359_cov_103.978715_pilon	16141	17205	fliK	57.48	87.51	vfdb	NP_281263	(fliK) flagellar hook-length control protein FliK [Pse5Ac7Ac Pse5Ac7Am Pse8OAc Pse5Am7AcGlnAc (AI151)] [Campylobacter jejuni subsp. jejuni NCTC 11168]
FC88_S14_L001_NODE_9_length_102359_cov_103.978715_pilon	16894	17784	fliK	48.91	97.88	vfdb	NP_281263	(fliK) flagellar hook-length control protein FliK [Pse5Ac7Ac Pse5Ac7Am Pse8OAc Pse5Am7AcGlnAc (AI151)] [Campylobacter jejuni subsp. jejuni NCTC 11168]
FC88_S14_L001_NODE_9_length_102359_cov_103.978715_pilon	17838	18722	flgD	100	99.89	vfdb	NP_281264	(flgD) flagellar basal-body rod modification protein FlgD [Flagella (VF0114)] [Campylobacter jejuni subsp. jejuni NCTC 11168]
FC88_S14_L001_NODE_9_length_102359_cov_103.978715_pilon	18726	20363	flgE	100	100	vfdb	NP_281265	(flgE) flagellar hook protein FlgE [Flagella (VF0114)] [Campylobacter jejuni subsp. jejuni NCTC 11168]
FC88_S14_L001_NODE_9_length_102359_cov_103.978715_pilon	29864	30706	fliY	100	100	vfdb	NP_281274	(fliY) flagellar motor switch protein FliY [Flagella (VF0114)] [Campylobacter jejuni subsp. jejuni NCTC 11168]
FC88_S14_L001_NODE_9_length_102359_cov_103.978715_pilon	30703	31782	fliM	100	99.81	vfdb	NP_281275	(fliM) flagellar motor switch protein FliM [Flagella (VF0114)] [Campylobacter jejuni subsp. jejuni NCTC 11168]
FC88_S14_L001_NODE_9_length_102359_cov_103.978715_pilon	31782	32498	fliA	100	100	vfdb	NP_281276	(fliA) flagellar biosynthesis sigma factor [Flagella (VF0114)] [Campylobacter jejuni subsp. jejuni NCTC 11168]
FC88_S14_L001_NODE_9_length_102359_cov_103.978715_pilon	32830	33696	flhG	100	99.89	vfdb	NP_281278	(flhG) ATP-binding protein [Flagella (CVF397)] [Campylobacter jejuni subsp. jejuni NCTC 11168]
FC88_S14_L001_NODE_9_length_102359_cov_103.978715_pilon	33689	35143	flhF	100	99.93	vfdb	NP_281279	(flhF) flagellar biosynthesis regulator FlhF [Flagella (VF0114)] [Campylobacter jejuni subsp. jejuni NCTC 11168]
FC88_S14_L001_NODE_9_length_102359_cov_103.978715_pilon	45261	45830	cdtC	100	100	vfdb	NP_281290	(cdtC) cytolethal distending toxin C [CDT (VF0115)] [Campylobacter jejuni subsp. jejuni NCTC 11168]
FC88_S14_L001_NODE_9_length_102359_cov_103.978715_pilon	45841	46638	cdtB	100	100	vfdb	NP_281291	(cdtB) cytolethal distending toxin B [CDT (VF0115)] [Campylobacter jejuni subsp. jejuni NCTC 11168]
FC88_S14_L001_NODE_9_length_102359_cov_103.978715_pilon	46635	47441	cdtA	100	100	vfdb	NP_281292	(cdtA) cytolethal distending toxin A [CDT (VF0115)] [Campylobacter jejuni subsp. jejuni NCTC 11168]

## Sheet: GC119
Table S1
Contig	Start	End	Gene	% Coverage	% Identity	Database	Accession	Product
GC119_S15_L001_NODE_11_length_46052_cov_50.387763_pilon	28781	30700	(Tet)TetO	100	99.53	argannot	M18896:207-2126	(Tet)TetO
GC119_S15_L001_NODE_3_length_154204_cov_109.588070_pilon	33625	34398	(Bla)OXA-61	100	99.74	argannot	AY587956:123-896	(Bla)OXA-61
GC119_S15_L001_NODE_11_length_46052_cov_50.387763_pilon	28781	30700	tetO	100	99.53	card	M18896:1-1921	TetO is a ribosomal protection protein. It is associated with conjugative plasmids.
GC119_S15_L001_NODE_3_length_154204_cov_109.588070_pilon	33625	34398	OXA-61	100	99.74	card	AY587956:1-775	OXA-61 is a beta-lactamase found in Campylobacter jejuni
GC119_S15_L001_NODE_3_length_154204_cov_109.588070_pilon	91430	92908	cmeC	100	99.05	card	AB894099:4219-5698	CmeC is the outer membrane channel protein of the CmeABC multidrug efflux complex.
GC119_S15_L001_NODE_3_length_154204_cov_109.588070_pilon	92900	96023	cmeB	100	96.25	card	CP000768:1406495-1409618	CmeB is the inner membrane transporter the CmeABC multidrug efflux complex.
GC119_S15_L001_NODE_3_length_154204_cov_109.588070_pilon	96022	97126	cmeA	100	95.11	card	CP000768:1405392-1406496	CmeA is the membrane fusion protein of the CmeABC multidrug efflux complex.
GC119_S15_L001_NODE_3_length_154204_cov_109.588070_pilon	97221	97854	cmeR	100	100	card	NC_002163:336916-337549	CmeR is a repressor for the CmeABC multidrug efflux pump binding to the cmeABC promoter region.
GC119_S15_L001_NODE_11_length_46052_cov_50.387763_pilon	28781	30700	tet(O)	100	99.58	ncbi	A7J11_01259	tetracycline resistance ribosomal protection protein Tet(O)
GC119_S15_L001_NODE_3_length_154204_cov_109.588070_pilon	33625	34398	blaOXA-193	100	99.87	ncbi	A7J11_00739	OXA-61 family class D beta-lactamase OXA-193
GC119_S15_L001_NODE_11_length_46052_cov_50.387763_pilon	28781	30700	tet(O)_1	100	99.53	resfinder	M18896	tet(O)_1
GC119_S15_L001_NODE_3_length_154204_cov_109.588070_pilon	33625	34398	blaOXA-61_1	100	99.74	resfinder	AY587956	Alternate name; Cam-1
GC119_S15_L001_NODE_10_length_77710_cov_123.521738_pilon	37159	39777	flgE	99.38	84.9	vfdb	NP_282855	(flgE) flagellar hook protein [Flagella (VF0114)] [Campylobacter jejuni subsp. jejuni NCTC 11168]
GC119_S15_L001_NODE_10_length_77710_cov_123.521738_pilon	62862	62970	tcpI		85.32	vfdb	NP_230473	(tcpI) toxin co-regulated pilus biosynthesis protein I [TCP (VF0126)] [Vibrio cholerae O1 biovar El Tor str. N16961]
GC119_S15_L001_NODE_12_length_29067_cov_100.003075_pilon	1414	2054	hddC	96.25	92.67	vfdb	NP_282564	(hddC) D-glycero-D-manno-heptose 1-phosphate guanosyltransferase [Capsule (VF0323)] [Campylobacter jejuni subsp. jejuni NCTC 11168]
GC119_S15_L001_NODE_12_length_29067_cov_100.003075_pilon	2042	2647	gmhA2	100	92.9	vfdb	NP_282565	(gmhA2) phosphoheptose isomerase [Capsule (VF0323)] [Campylobacter jejuni subsp. jejuni NCTC 11168]
GC119_S15_L001_NODE_12_length_29067_cov_100.003075_pilon	2635	3654	hddA	100	95.39	vfdb	NP_282566	(hddA) D-glycero-D-manno-heptose 7-phosphate kinase [Capsule (VF0323)] [Campylobacter jejuni subsp. jejuni NCTC 11168]
GC119_S15_L001_NODE_12_length_29067_cov_100.003075_pilon	7848	8393	rfbC	99.63	83.03	vfdb	NP_282571	(rfbC) dTDP-4-dehydrorhamnose 35-epimerase [Capsule (VF0323)] [Campylobacter jejuni subsp. jejuni NCTC 11168]
GC119_S15_L001_NODE_12_length_29067_cov_100.003075_pilon	17822	18759	kpsF	98.95	94.99	vfdb	NP_282584	(kpsF) D-arabinose 5-phosphate isomerase [Capsule (VF0323)] [Campylobacter jejuni subsp. jejuni NCTC 11168]
GC119_S15_L001_NODE_12_length_29067_cov_100.003075_pilon	18769	20427	kpsD	100	98.79	vfdb	NP_282585	(kpsD) capsule polysaccharide export system periplasmic protein [Capsule (VF0323)] [Campylobacter jejuni subsp. jejuni NCTC 11168]
GC119_S15_L001_NODE_12_length_29067_cov_100.003075_pilon	20429	21547	kpsE	100	97.05	vfdb	NP_282586	(kpsE) capsule polysaccharide export system inner membrane protein [Capsule (VF0323)] [Campylobacter jejuni subsp. jejuni NCTC 11168]
GC119_S15_L001_NODE_12_length_29067_cov_100.003075_pilon	21547	22209	kpsT	100	94.27	vfdb	NP_282587	(kpsT) capsule polysaccharide export ATP-binding protein [Capsule (VF0323)] [Campylobacter jejuni subsp. jejuni NCTC 11168]
GC119_S15_L001_NODE_12_length_29067_cov_100.003075_pilon	22206	22988	kpsM	100	90.93	vfdb	NP_282588	(kpsM) capsule polysaccharide export system inner membrane protein [Capsule (VF0323)] [Campylobacter jejuni subsp. jejuni NCTC 11168]
GC119_S15_L001_NODE_19_length_914_cov_108.048285_pilon	1	341	flaB	19.84	98.24	vfdb	NP_282484	(flaB) flagellin [Flagella (VF0114)] [Campylobacter jejuni subsp. jejuni NCTC 11168]
GC119_S15_L001_NODE_19_length_914_cov_108.048285_pilon	488	914	flaA	24.61	93.5	vfdb	NP_282485	(flaA) flagellin [Flagella (VF0114)] [Campylobacter jejuni subsp. jejuni NCTC 11168]
GC119_S15_L001_NODE_1_length_600261_cov_103.074290_pilon	17598	18260	flgA	100	100	vfdb	YP_002344176	(flgA) flagellar basal body P-ring biosynthesis protein FlgA [Pse5Ac7Ac Pse5Ac7Am Pse8OAc Pse5Am7AcGlnAc (AI151)] [Campylobacter jejuni subsp. jejuni NCTC 11168]
GC119_S15_L001_NODE_1_length_600261_cov_103.074290_pilon	41479	42498	flgS	100	99.71	vfdb	YP_002344200	(flgS) signal transduction histidine kinase [Pse5Ac7Ac Pse5Ac7Am Pse8OAc Pse5Am7AcGlnAc (AI151)] [Campylobacter jejuni subsp. jejuni NCTC 11168]
GC119_S15_L001_NODE_1_length_600261_cov_103.074290_pilon	66163	66897	fliP	100	100	vfdb	NP_281981	(fliP) flagellar biosynthesis protein FliP [Flagella (VF0114)] [Campylobacter jejuni subsp. jejuni NCTC 11168]
GC119_S15_L001_NODE_1_length_600261_cov_103.074290_pilon	114877	117051	flhA	100	99.95	vfdb	NP_282036	(flhA) flagellar biosynthesis protein FlhA [Flagella (VF0114)] [Campylobacter jejuni subsp. jejuni NCTC 11168]
GC119_S15_L001_NODE_1_length_600261_cov_103.074290_pilon	120931	123183	flaD	100	99.96	vfdb	NP_282040	(flaD) flagellin [Flagella (VF0114)] [Campylobacter jejuni subsp. jejuni NCTC 11168]
GC119_S15_L001_NODE_1_length_600261_cov_103.074290_pilon	147132	148964	ciaB	100	99.56	vfdb	NP_282066	(ciaB) invasion antigen CiaB [CiaB (VF0324)] [Campylobacter jejuni subsp. jejuni NCTC 11168]
GC119_S15_L001_NODE_1_length_600261_cov_103.074290_pilon	154396	155175	pebA	100	100	vfdb	NP_282073	(pebA) bifunctional adhesin/ABC transporter aspartate/glutamate-binding protein [PEB1 (VF0327)] [Campylobacter jejuni subsp. jejuni NCTC 11168]
GC119_S15_L001_NODE_1_length_600261_cov_103.074290_pilon	213938	215056	jlpA	100	98.03	vfdb	NP_282133	(jlpA) lipoprotein [JlpA (VF0329)] [Campylobacter jejuni subsp. jejuni NCTC 11168]
GC119_S15_L001_NODE_1_length_600261_cov_103.074290_pilon	252585	253886	flgR	100	98.85	vfdb	NP_282174	(flgR) sigma-54 associated transcriptional activator [Pse5Ac7Ac Pse5Ac7Am Pse8OAc Pse5Am7AcGlnAc (AI151)] [Campylobacter jejuni subsp. jejuni NCTC 11168]
GC119_S15_L001_NODE_1_length_600261_cov_103.074290_pilon	253943	254392	flgQ	100	98.44	vfdb	YP_002344420	(flgQ) required for flagellar motility [Pse5Ac7Ac Pse5Ac7Am Pse8OAc Pse5Am7AcGlnAc (AI151)] [Campylobacter jejuni subsp. jejuni NCTC 11168]
GC119_S15_L001_NODE_1_length_600261_cov_103.074290_pilon	254368	254883	flgP	100	98.64	vfdb	YP_002344421	(flgP) required for flagellar motility [Pse5Ac7Ac Pse5Ac7Am Pse8OAc Pse5Am7AcGlnAc (AI151)] [Campylobacter jejuni subsp. jejuni NCTC 11168]
GC119_S15_L001_NODE_1_length_600261_cov_103.074290_pilon	306738	307127	fliW	100	100	vfdb	YP_002344468	(fliW) flagellar assembly protein FliW [Pse5Ac7Ac Pse5Ac7Am Pse8OAc Pse5Am7AcGlnAc (AI151)] [Campylobacter jejuni subsp. jejuni NCTC 11168]
GC119_S15_L001_NODE_1_length_600261_cov_103.074290_pilon	340528	340679	tlpA		76.97	vfdb	NP_206899	(tlpA) membrane-bound chemoreceptor sensing arginine and bicarbonate [Pse5Ac7Ac (AI150)] [Helicobacter pylori 26695]
GC119_S15_L001_NODE_1_length_600261_cov_103.074290_pilon	347750	348142	cheY	100	99.75	vfdb	YP_002344511	(cheY) chemotaxis regulatory protein [Pse5Ac7Ac Pse5Ac7Am Pse8OAc Pse5Am7AcGlnAc (AI151)] [Campylobacter jejuni subsp. jejuni NCTC 11168]
GC119_S15_L001_NODE_1_length_600261_cov_103.074290_pilon	363917	364945	waaC	100	97.96	vfdb	NP_282281	(waaC) heptosyltransferase I [LOS (VF0326)] [Campylobacter jejuni subsp. jejuni NCTC 11168]
GC119_S15_L001_NODE_1_length_600261_cov_103.074290_pilon	364935	365822	htrB	100	99.78	vfdb	NP_282282	(htrB) lipid A biosynthesis lauroyl acyltransferase [LOS (VF0326)] [Campylobacter jejuni subsp. jejuni NCTC 11168]
GC119_S15_L001_NODE_1_length_600261_cov_103.074290_pilon	365819	367366	Cj1135	100	100	vfdb	NP_282283	(Cj1135) glucosyltransferase [LOS (VF0326)] [Campylobacter jejuni subsp. jejuni NCTC 11168]
GC119_S15_L001_NODE_1_length_600261_cov_103.074290_pilon	367370	368542	Cj1136	100	100	vfdb	NP_282284	(Cj1136) glucosyltransferase [LOS (VF0326)] [Campylobacter jejuni subsp. jejuni NCTC 11168]
GC119_S15_L001_NODE_1_length_600261_cov_103.074290_pilon	368526	369521	Cj1137c	99.9	99.8	vfdb	NP_282285	(Cj1137c) glycosyltransferase [LOS (VF0326)] [Campylobacter jejuni subsp. jejuni NCTC 11168]
GC119_S15_L001_NODE_1_length_600261_cov_103.074290_pilon	369579	370748	Cj1138	100	100	vfdb	NP_282286	(Cj1138) glycosyltransferase [LOS (VF0326)] [Campylobacter jejuni subsp. jejuni NCTC 11168]
GC119_S15_L001_NODE_1_length_600261_cov_103.074290_pilon	370737	371648	wlaN	100	100	vfdb	NP_282287	(wlaN) beta-13 galactosyltransferase [LOS (VF0326)] [Campylobacter jejuni subsp. jejuni NCTC 11168]
GC119_S15_L001_NODE_1_length_600261_cov_103.074290_pilon	371703	372587	cstIII	100	100	vfdb	NP_282288	(cstIII) alpha-23 sialyltransferas [LOS (VF0326)] [Campylobacter jejuni subsp. jejuni NCTC 11168]
GC119_S15_L001_NODE_1_length_600261_cov_103.074290_pilon	372568	373599	neuB1	100	100	vfdb	NP_282289	(neuB1) sialic acid synthase [LOS (VF0326)] [Campylobacter jejuni subsp. jejuni NCTC 11168]
GC119_S15_L001_NODE_1_length_600261_cov_103.074290_pilon	373596	374711	neuC1	100	100	vfdb	NP_282290	(neuC1) UDP-N-acetylglucosamine 2-epimerase [LOS (VF0326)] [Campylobacter jejuni subsp. jejuni NCTC 11168]
GC119_S15_L001_NODE_1_length_600261_cov_103.074290_pilon	374708	376315	neuA1	99.81	99.75	vfdb	NP_282291	(neuA1) bifunctional beta-14-N-acetylgalactosaminyltransferase/CMP-Neu5Ac synthase [LOS (VF0326)] [Campylobacter jejuni subsp. jejuni NCTC 11168]
GC119_S15_L001_NODE_1_length_600261_cov_103.074290_pilon	377142	377966	waaV	100	100	vfdb	NP_282294	(waaV) glucosyltransferase [LOS (VF0326)] [Campylobacter jejuni subsp. jejuni NCTC 11168]
GC119_S15_L001_NODE_1_length_600261_cov_103.074290_pilon	378025	378984	waaF	100	100	vfdb	NP_282295	(waaF) heptosyltransferase II [LOS (VF0326)] [Campylobacter jejuni subsp. jejuni NCTC 11168]
GC119_S15_L001_NODE_1_length_600261_cov_103.074290_pilon	378965	379525	gmhA	100	100	vfdb	NP_282296	(gmhA) phosphoheptose isomerase [LOS (VF0326)] [Campylobacter jejuni subsp. jejuni NCTC 11168]
GC119_S15_L001_NODE_1_length_600261_cov_103.074290_pilon	379522	380907	hldE	100	97.62	vfdb	NP_282297	(hldE) bifunctional D-beta-D-heptose 7-phosphate kinase/D-beta-D-heptose 1-phosphate adenylyltransferase [LOS (VF0326)] [Campylobacter jejuni subsp. jejuni NCTC 11168]
GC119_S15_L001_NODE_1_length_600261_cov_103.074290_pilon	380900	381853	hldD	100	96.12	vfdb	NP_282298	(hldD) ADP-glyceromanno-heptose 6-epimerase [LOS (VF0326)] [Campylobacter jejuni subsp. jejuni NCTC 11168]
GC119_S15_L001_NODE_1_length_600261_cov_103.074290_pilon	381854	382414	gmhB	100	98.04	vfdb	NP_282299	(gmhB) DD-heptose 17-bisphosphate phosphatase [LOS (CVF396)] [Campylobacter jejuni subsp. jejuni NCTC 11168]
GC119_S15_L001_NODE_1_length_600261_cov_103.074290_pilon	403454	404221	fliR	100	99.09	vfdb	NP_282326	(fliR) flagellar biosynthetic protein FliR [Flagella (VF0114)] [Campylobacter jejuni subsp. jejuni NCTC 11168]
GC119_S15_L001_NODE_1_length_600261_cov_103.074290_pilon	415318	415490	cheV3	13.29	76.3	vfdb	NP_207394	(cheV3) chemotaxis coupling protein CheV3 [Pse5Ac7Ac (AI150)] [Helicobacter pylori 26695]
GC119_S15_L001_NODE_1_length_600261_cov_103.074290_pilon	467558	467878	ciaC	100	100	vfdb	YP_002344633	(ciaC) Campylobacter invasion antigen C [CiaC (VF0415)] [Campylobacter jejuni subsp. jejuni NCTC 11168]
GC119_S15_L001_NODE_1_length_600261_cov_103.074290_pilon	486040	487317	porA	100	97.26	vfdb	NP_282406	(porA) major outer membrane protein [MOMP (VF0328)] [Campylobacter jejuni subsp. jejuni NCTC 11168]
GC119_S15_L001_NODE_1_length_600261_cov_103.074290_pilon	557226	558230	pseB	100	98.11	vfdb	NP_282439	(pseB) UDP-GlcNAc-specific C46 dehydratase/C5 epimerase [Pse5Ac7Ac Pse5Ac7Am Pse8OAc Pse5Am7AcGlnAc (AI151)] [Campylobacter jejuni subsp. jejuni NCTC 11168]
GC119_S15_L001_NODE_1_length_600261_cov_103.074290_pilon	558232	559362	pseC	100	99.91	vfdb	NP_282440	(pseC) C4 aminotransferase [Pse5Ac7Ac Pse5Ac7Am Pse8OAc Pse5Am7AcGlnAc (AI151)] [Campylobacter jejuni subsp. jejuni NCTC 11168]
GC119_S15_L001_NODE_1_length_600261_cov_103.074290_pilon	574572	575270	pseF	100	100	vfdb	NP_282457	(pseF) acylneuraminate cytidylyltransferase [Pse5Ac7Ac Pse5Ac7Am Pse8OAc Pse5Am7AcGlnAc (AI151)] [Campylobacter jejuni subsp. jejuni NCTC 11168]
GC119_S15_L001_NODE_1_length_600261_cov_103.074290_pilon	575254	576078	pseG	100	99.76	vfdb	NP_282458	(pseG) UDP-24-diacetamido-246-trideoxy-beta-L-altropyranose hydrolase [Flagella (VF0114)] [Campylobacter jejuni subsp. jejuni NCTC 11168]
GC119_S15_L001_NODE_1_length_600261_cov_103.074290_pilon	576075	576548	pseH	100	93.88	vfdb	NP_282459	(pseH) N-acetyltransferase [Flagella (VF0114)] [Campylobacter jejuni subsp. jejuni NCTC 11168]
GC119_S15_L001_NODE_1_length_600261_cov_103.074290_pilon	577862	578998	pseA	100	99.65	vfdb	NP_282462	(pseA) pseudaminic acid biosynthesis PseA protein [Pse5Ac7Ac Pse5Ac7Am Pse8OAc Pse5Am7AcGlnAc (AI151)] [Campylobacter jejuni subsp. jejuni NCTC 11168]
GC119_S15_L001_NODE_1_length_600261_cov_103.074290_pilon	579256	580280	pseI	99.32	96.29	vfdb	NP_282463	(pseI) N-acetylneuraminic acid synthetase [Pse5Ac7Ac Pse5Ac7Am Pse8OAc Pse5Am7AcGlnAc (AI151)] [Campylobacter jejuni subsp. jejuni NCTC 11168]
GC119_S15_L001_NODE_1_length_600261_cov_103.074290_pilon	589875	590582	ptmB	100	97.74	vfdb	NP_282477	(ptmB) acylneuraminate cytidylyltransferase [Flagella (VF0114)] [Campylobacter jejuni subsp. jejuni NCTC 11168]
GC119_S15_L001_NODE_1_length_600261_cov_103.074290_pilon	590582	591352	ptmA	100	94.68	vfdb	NP_282478	(ptmA) flagellin modification protein A [Flagella (VF0114)] [Campylobacter jejuni subsp. jejuni NCTC 11168]
GC119_S15_L001_NODE_1_length_600261_cov_103.074290_pilon	591340	593292	pseD/maf2	99.18	87.61	vfdb	NP_282479	(pseD/maf2) motility accessory factor PseD [Pse5Ac7Ac Pse5Ac7Am Pse8OAc Pse5Am7AcGlnAc (AI151)] [Campylobacter jejuni subsp. jejuni NCTC 11168]
GC119_S15_L001_NODE_1_length_600261_cov_103.074290_pilon	595161	597113	maf4	99.03	85.55	vfdb	YP_002344724	(maf4) motility accessory factor [Pse5Ac7Ac Pse5Ac7Am Pse8OAc Pse5Am7AcGlnAc (AI151)] [Campylobacter jejuni subsp. jejuni NCTC 11168]
GC119_S15_L001_NODE_1_length_600261_cov_103.074290_pilon	597110	598996	pseE/maf5	100	97.99	vfdb	NP_282483	(pseE/maf5) motility accessory factor PseE [Pse5Ac7Ac Pse5Ac7Am Pse8OAc Pse5Am7AcGlnAc (AI151)] [Campylobacter jejuni subsp. jejuni NCTC 11168]
GC119_S15_L001_NODE_1_length_600261_cov_103.074290_pilon	599027	600261	flaB		92.17	vfdb	NP_282484	(flaB) flagellin [Flagella (VF0114)] [Campylobacter jejuni subsp. jejuni NCTC 11168]
GC119_S15_L001_NODE_20_length_823_cov_119.814655_pilon	483	823	flaA	19.84	98.83	vfdb	NP_282485	(flaA) flagellin [Flagella (VF0114)] [Campylobacter jejuni subsp. jejuni NCTC 11168]
GC119_S15_L001_NODE_2_length_188004_cov_108.286927_pilon	16061	16233	cheV3	13.29	75.72	vfdb	NP_207394	(cheV3) chemotaxis coupling protein CheV3 [Pse5Ac7Ac (AI150)] [Helicobacter pylori 26695]
GC119_S15_L001_NODE_2_length_188004_cov_108.286927_pilon	89282	89578	fliE	100	100	vfdb	NP_281710	(fliE) flagellar hook-basal body complex protein FliE [Flagella (VF0114)] [Campylobacter jejuni subsp. jejuni NCTC 11168]
GC119_S15_L001_NODE_2_length_188004_cov_108.286927_pilon	89585	90079	flgC	100	100	vfdb	NP_281711	(flgC) flagellar basal body rod protein FlgC [Flagella (VF0114)] [Campylobacter jejuni subsp. jejuni NCTC 11168]
GC119_S15_L001_NODE_2_length_188004_cov_108.286927_pilon	90089	90520	flgB	100	100	vfdb	NP_281712	(flgB) flagellar basal body rod protein FlgB [Flagella (VF0114)] [Campylobacter jejuni subsp. jejuni NCTC 11168]
GC119_S15_L001_NODE_2_length_188004_cov_108.286927_pilon	110310	110675	flaG	100	100	vfdb	NP_281731	(flaG) flagellar protein FlaG [Flagella (VF0114)] [Campylobacter jejuni subsp. jejuni NCTC 11168]
GC119_S15_L001_NODE_2_length_188004_cov_108.286927_pilon	110678	112609	fliD	100	98.08	vfdb	NP_281732	(fliD) flagellar capping protein FliD [Flagella (VF0114)] [Campylobacter jejuni subsp. jejuni NCTC 11168]
GC119_S15_L001_NODE_2_length_188004_cov_108.286927_pilon	112621	113007	fliS	100	100	vfdb	NP_281733	(fliS) flagellar protein FliS [Flagella (VF0114)] [Campylobacter jejuni subsp. jejuni NCTC 11168]
GC119_S15_L001_NODE_3_length_154204_cov_109.588070_pilon	20682	21203	cheW	100	100	vfdb	YP_002343724	(cheW) chemotaxis protein [Pse5Ac7Ac Pse5Ac7Am Pse8OAc Pse5Am7AcGlnAc (AI151)] [Campylobacter jejuni subsp. jejuni NCTC 11168]
GC119_S15_L001_NODE_3_length_154204_cov_109.588070_pilon	21208	23517	cheA	100	99.96	vfdb	YP_002343725	(cheA) chemotaxis histidine kinase [Pse5Ac7Ac Pse5Ac7Am Pse8OAc Pse5Am7AcGlnAc (AI151)] [Campylobacter jejuni subsp. jejuni NCTC 11168]
GC119_S15_L001_NODE_3_length_154204_cov_109.588070_pilon	23521	24477	cheV	100	100	vfdb	YP_002343726	(cheV) chemotaxis protein [Pse5Ac7Ac Pse5Ac7Am Pse8OAc Pse5Am7AcGlnAc (AI151)] [Campylobacter jejuni subsp. jejuni NCTC 11168]
GC119_S15_L001_NODE_3_length_154204_cov_109.588070_pilon	48761	50443	fliF	100	98.99	vfdb	NP_281509	(fliF) flagellar M-ring protein FliF [Flagella (VF0114)] [Campylobacter jejuni subsp. jejuni NCTC 11168]
GC119_S15_L001_NODE_3_length_154204_cov_109.588070_pilon	50443	51471	fliG	100	99.12	vfdb	NP_281510	(fliG) flagellar motor switch protein G [Flagella (VF0114)] [Campylobacter jejuni subsp. jejuni NCTC 11168]
GC119_S15_L001_NODE_3_length_154204_cov_109.588070_pilon	51479	52309	fliH	100	99.64	vfdb	NP_281511	(fliH) flagellar assembly protein H [Flagella (VF0114)] [Campylobacter jejuni subsp. jejuni NCTC 11168]
GC119_S15_L001_NODE_3_length_154204_cov_109.588070_pilon	63401	64489	flhB	100	100	vfdb	NP_281526	(flhB) flagellar biosynthetic protein [Flagella (VF0114)] [Campylobacter jejuni subsp. jejuni NCTC 11168]
GC119_S15_L001_NODE_3_length_154204_cov_109.588070_pilon	64495	65238	motB	100	99.73	vfdb	NP_281527	(motB) flagellar motor protein MotB [Flagella (VF0114)] [Campylobacter jejuni subsp. jejuni NCTC 11168]
GC119_S15_L001_NODE_3_length_154204_cov_109.588070_pilon	65241	66017	motA	100	98.71	vfdb	NP_281528	(motA) flagellar motor protein MotA [Flagella (VF0114)] [Campylobacter jejuni subsp. jejuni NCTC 11168]
GC119_S15_L001_NODE_3_length_154204_cov_109.588070_pilon	81547	81855	fliN	100	99.35	vfdb	NP_281542	(fliN) flagellar motor switch protein FliN [Flagella (VF0114)] [Campylobacter jejuni subsp. jejuni NCTC 11168]
GC119_S15_L001_NODE_4_length_145128_cov_107.876911_pilon	73070	74320	rpoN	100	100	vfdb	YP_002344093	(rpoN) RNA polymerase factor sigma-54 [Pse5Ac7Ac Pse5Ac7Am Pse8OAc Pse5Am7AcGlnAc (AI151)] [Campylobacter jejuni subsp. jejuni NCTC 11168]
GC119_S15_L001_NODE_4_length_145128_cov_107.876911_pilon	90037	90735	flgH	100	98.86	vfdb	NP_281859	(flgH) flagellar L-ring protein precursor FlgH [Flagella (VF0114)] [Campylobacter jejuni subsp. jejuni NCTC 11168]
GC119_S15_L001_NODE_4_length_145128_cov_107.876911_pilon	104137	104949	flgF	100	100	vfdb	NP_281869	(flgF) flagellar basal-body rod protein [Flagella (VF0114)] [Campylobacter jejuni subsp. jejuni NCTC 11168]
GC119_S15_L001_NODE_4_length_145128_cov_107.876911_pilon	104978	105769	flgG	100	100	vfdb	NP_281870	(flgG) flagellar basal-body rod protein FlgG [Flagella (VF0114)] [Campylobacter jejuni subsp. jejuni NCTC 11168]
GC119_S15_L001_NODE_4_length_145128_cov_107.876911_pilon	125162	125911	flaC	100	100	vfdb	NP_281892	(flaC) flagellin [Flagella (VF0114)] [Campylobacter jejuni subsp. jejuni NCTC 11168]
GC119_S15_L001_NODE_54_length_427_cov_113.210000_pilon	1	427	flaA	24.84	96.25	vfdb	NP_282485	(flaA) flagellin [Flagella (VF0114)] [Campylobacter jejuni subsp. jejuni NCTC 11168]
GC119_S15_L001_NODE_56_length_397_cov_232.196296_pilon	1	397	flaB	23.09	97.73	vfdb	NP_282484	(flaB) flagellin [Flagella (VF0114)] [Campylobacter jejuni subsp. jejuni NCTC 11168]
GC119_S15_L001_NODE_5_length_103741_cov_112.832108_pilon	17028	18821	fliK	99.83	99.72	vfdb	NP_281263	(fliK) flagellar hook-length control protein FliK [Pse5Ac7Ac Pse5Ac7Am Pse8OAc Pse5Am7AcGlnAc (AI151)] [Campylobacter jejuni subsp. jejuni NCTC 11168]
GC119_S15_L001_NODE_5_length_103741_cov_112.832108_pilon	18875	19759	flgD	100	100	vfdb	NP_281264	(flgD) flagellar basal-body rod modification protein FlgD [Flagella (VF0114)] [Campylobacter jejuni subsp. jejuni NCTC 11168]
GC119_S15_L001_NODE_5_length_103741_cov_112.832108_pilon	19763	21400	flgE	100	99.88	vfdb	NP_281265	(flgE) flagellar hook protein FlgE [Flagella (VF0114)] [Campylobacter jejuni subsp. jejuni NCTC 11168]
GC119_S15_L001_NODE_5_length_103741_cov_112.832108_pilon	30899	31741	fliY	100	99.88	vfdb	NP_281274	(fliY) flagellar motor switch protein FliY [Flagella (VF0114)] [Campylobacter jejuni subsp. jejuni NCTC 11168]
GC119_S15_L001_NODE_5_length_103741_cov_112.832108_pilon	31738	32817	fliM	100	100	vfdb	NP_281275	(fliM) flagellar motor switch protein FliM [Flagella (VF0114)] [Campylobacter jejuni subsp. jejuni NCTC 11168]
GC119_S15_L001_NODE_5_length_103741_cov_112.832108_pilon	32817	33533	fliA	100	100	vfdb	NP_281276	(fliA) flagellar biosynthesis sigma factor [Flagella (VF0114)] [Campylobacter jejuni subsp. jejuni NCTC 11168]
GC119_S15_L001_NODE_5_length_103741_cov_112.832108_pilon	33865	34731	flhG	100	100	vfdb	NP_281278	(flhG) ATP-binding protein [Flagella (CVF397)] [Campylobacter jejuni subsp. jejuni NCTC 11168]
GC119_S15_L001_NODE_5_length_103741_cov_112.832108_pilon	34724	36178	flhF	100	100	vfdb	NP_281279	(flhF) flagellar biosynthesis regulator FlhF [Flagella (VF0114)] [Campylobacter jejuni subsp. jejuni NCTC 11168]
GC119_S15_L001_NODE_5_length_103741_cov_112.832108_pilon	46297	46866	cdtC	100	100	vfdb	NP_281290	(cdtC) cytolethal distending toxin C [CDT (VF0115)] [Campylobacter jejuni subsp. jejuni NCTC 11168]
GC119_S15_L001_NODE_5_length_103741_cov_112.832108_pilon	46877	47674	cdtB	100	100	vfdb	NP_281291	(cdtB) cytolethal distending toxin B [CDT (VF0115)] [Campylobacter jejuni subsp. jejuni NCTC 11168]
GC119_S15_L001_NODE_5_length_103741_cov_112.832108_pilon	47671	48477	cdtA	100	100	vfdb	NP_281292	(cdtA) cytolethal distending toxin A [CDT (VF0115)] [Campylobacter jejuni subsp. jejuni NCTC 11168]
GC119_S15_L001_NODE_6_length_103166_cov_117.988538_pilon	170	2536	pflA	100	99.32	vfdb	NP_282693	(pflA) paralysed flagellum protein [Flagella (VF0114)] [Campylobacter jejuni subsp. jejuni NCTC 11168]
GC119_S15_L001_NODE_6_length_103166_cov_117.988538_pilon	101907	102176	fliQ	100	98.52	vfdb	NP_282802	(fliQ) flagellar biosynthesis protein FliQ [Flagella (VF0114)] [Campylobacter jejuni subsp. jejuni NCTC 11168]
GC119_S15_L001_NODE_7_length_99652_cov_114.961658_pilon	6220	7266	flgI	100	99.52	vfdb	NP_282602	(flgI) flagellar P-ring protein precursor FlgI [Flagella (VF0114)] [Campylobacter jejuni subsp. jejuni NCTC 11168]
GC119_S15_L001_NODE_7_length_99652_cov_114.961658_pilon	7266	7607	flgJ	100	97.66	vfdb	YP_002344845	(flgJ) flagellar rod assembly protein/muramidase FlgJ [Pse5Ac7Ac Pse5Ac7Am Pse8OAc Pse5Am7AcGlnAc (AI151)] [Campylobacter jejuni subsp. jejuni NCTC 11168]
GC119_S15_L001_NODE_7_length_99652_cov_114.961658_pilon	7670	7867	flgM	100	100	vfdb	YP_002344846	(flgM) negative regulator of flagellin synthesis [Pse5Ac7Ac Pse5Ac7Am Pse8OAc Pse5Am7AcGlnAc (AI151)] [Campylobacter jejuni subsp. jejuni NCTC 11168]
GC119_S15_L001_NODE_7_length_99652_cov_114.961658_pilon	8354	10180	flgK	100	99.78	vfdb	NP_282606	(flgK) flagellar hook-associated protein 1 FlgK [Flagella (VF0114)] [Campylobacter jejuni subsp. jejuni NCTC 11168]
GC119_S15_L001_NODE_7_length_99652_cov_114.961658_pilon	21660	22619	cadF	100	100	vfdb	NP_282616	(cadF) outer membrane fibronectin-binding protein [CadF (VF0322)] [Campylobacter jejuni subsp. jejuni NCTC 11168]
GC119_S15_L001_NODE_8_length_90434_cov_111.751636_pilon	41634	43019	fliI	100	100	vfdb	NP_281405	(fliI) flagellum-specific ATP synthase FliI [Flagella (VF0114)] [Campylobacter jejuni subsp. jejuni NCTC 11168]
GC119_S15_L001_NODE_8_length_90434_cov_111.751636_pilon	86076	87614	eptC	100	99.94	vfdb	YP_002343698	(eptC) phosphoethanolamine transferase [Pse5Ac7Ac Pse5Ac7Am Pse8OAc Pse5Am7AcGlnAc (AI151)] [Campylobacter jejuni subsp. jejuni NCTC 11168]
GC119_S15_L001_NODE_9_length_89658_cov_108.611743_pilon	67674	68210	fliL	100	98.32	vfdb	NP_282549	(fliL) flagellar basal body protein FliL [Flagella (VF0114)] [Campylobacter jejuni subsp. jejuni NCTC 11168]
GC119_S15_L001_NODE_9_length_89658_cov_108.611743_pilon	71526	72710	kpsS	100	98.56	vfdb	NP_282554	(kpsS) capsule polysaccharide modification protein [Capsule (VF0323)] [Campylobacter jejuni subsp. jejuni NCTC 11168]
GC119_S15_L001_NODE_9_length_89658_cov_108.611743_pilon	72707	74776	kpsC	99.95	95.32	vfdb	NP_282555	(kpsC) capsule polysaccharide modification protein [Capsule (VF0323)] [Campylobacter jejuni subsp. jejuni NCTC 11168]
GC119_S15_L001_NODE_9_length_89658_cov_108.611743_pilon	74773	75285	cysC	100	99.03	vfdb	NP_282556	(cysC) adenylylsulfate kinase [Capsule (VF0323)] [Campylobacter jejuni subsp. jejuni NCTC 11168]
GC119_S15_L001_NODE_9_length_89658_cov_108.611743_pilon	75276	76036	Cj1416c	99.87	98.82	vfdb	NP_282557	(Cj1416c) sugar nucleotidyltransferase [Capsule (VF0323)] [Campylobacter jejuni subsp. jejuni NCTC 11168]
GC119_S15_L001_NODE_9_length_89658_cov_108.611743_pilon	76038	76640	Cj1417c	100	99.34	vfdb	NP_282558	(Cj1417c) amidotransferase [Capsule biosynthesis and transport (CVF393)] [Campylobacter jejuni subsp. jejuni NCTC 11168]
GC119_S15_L001_NODE_9_length_89658_cov_108.611743_pilon	78985	79746	Cj1419c	100	99.21	vfdb	NP_282560	(Cj1419c) methyltransferase [Capsule biosynthesis and transport (CVF393)] [Campylobacter jejuni subsp. jejuni NCTC 11168]
GC119_S15_L001_NODE_9_length_89658_cov_108.611743_pilon	79799	80573	Cj1420c	100	97.03	vfdb	NP_282561	(Cj1420c) methyltransferase [Capsule biosynthesis and transport (CVF393)] [Campylobacter jejuni subsp. jejuni NCTC 11168]
GC119_S15_L001_NODE_9_length_89658_cov_108.611743_pilon	80640	80750	Cj1421c	6.04	90.09	vfdb	NP_282562	(Cj1421c) sugar transferase [Capsule (VF0323)] [Campylobacter jejuni subsp. jejuni NCTC 11168]
GC119_S15_L001_NODE_9_length_89658_cov_108.611743_pilon	81724	82499	Cj1421c	41.11	80.21	vfdb	NP_282562	(Cj1421c) sugar transferase [Capsule (VF0323)] [Campylobacter jejuni subsp. jejuni NCTC 11168]

## Sheet: Tet0 Protein Alignment
Table S2
FC77										FC77 vs FC88
>DJHNPGHK_01533 Tetracycline resistance protein TetO
MKIINLGILAHVDAGKTTLTESLLYTSGAIAEPGSVDKGTTRTDTMNLERQRGITIQTAV
TSFQWEDVKVNIIDTPGHMDFLAEVYRSLSVLDGAVLLVSAKDGIQAQTRILFHALQTMK
IPTIFFINKIDQEGIDLPMVYQEMKAKLSSEIIVKQKVGQHPHINVTDNDDMEQWDAVIM
GNDELLEKYMSGKPFKMSELEQEENRRFQNGTLFPVYHGSAKNNLGIRQLIEVIASKFYS
STPEGQSELCGQVFKIEYSEKRRRFVYVRIYSGTLHLRDVIKISEKEKIKITEMCVPTNG
ELYSSDTACSGDIVILPNDVLQLNSILGNEMLLPQRKFIENPLPMLQTTIAVKKSEQREI																			C. jejuni				S. pneumoniae
LLGALKEISDGDPLLKYYVDTTTHEIILSFLGNVQMEVICAILEEKYHVEAEIKEPTVIY																		Protein identity	FC77	FC88	GC119	M18896.2	Y07780.1
MERPLRKAEYTIHIEVPPNPFWASVGLSIEPLPIGSGVQYESRVSLGYLNQSFQNAVMEG																	C. jejuni	FC77	-	100	97.81	98.12	99.53
VLYGCEQGLYGWKVTDCKICFEYGLYYSPVSTPADFRLLSPIVLEQALKKAGTELLEPYL																		FC88	100	-	97.81	98.12	99.53
HFEIYAPQEYLSRAYHDAPRYCADIVSTQIKNDEVILKGEIPARCIQEYRNDLTCFTNGQ																		GC119	97.81	97.81	-	98.75	97.65
GVCLTELKGYQPAIGKFICQPRRPNSRIDKVRHMFHKLA																		M18896.2	98.12	98.12	98.75	-	98.28
																	S. pneumoniae	Y07780.1	99.53	99.53	97.65	98.28	-
FC88
>DGCBIOLI_01533 Tetracycline resistance protein TetO
MKIINLGILAHVDAGKTTLTESLLYTSGAIAEPGSVDKGTTRTDTMNLERQRGITIQTAV
TSFQWEDVKVNIIDTPGHMDFLAEVYRSLSVLDGAVLLVSAKDGIQAQTRILFHALQTMK
IPTIFFINKIDQEGIDLPMVYQEMKAKLSSEIIVKQKVGQHPHINVTDNDDMEQWDAVIM
GNDELLEKYMSGKPFKMSELEQEENRRFQNGTLFPVYHGSAKNNLGIRQLIEVIASKFYS
STPEGQSELCGQVFKIEYSEKRRRFVYVRIYSGTLHLRDVIKISEKEKIKITEMCVPTNG
ELYSSDTACSGDIVILPNDVLQLNSILGNEMLLPQRKFIENPLPMLQTTIAVKKSEQREI
LLGALKEISDGDPLLKYYVDTTTHEIILSFLGNVQMEVICAILEEKYHVEAEIKEPTVIY
MERPLRKAEYTIHIEVPPNPFWASVGLSIEPLPIGSGVQYESRVSLGYLNQSFQNAVMEG
VLYGCEQGLYGWKVTDCKICFEYGLYYSPVSTPADFRLLSPIVLEQALKKAGTELLEPYL
HFEIYAPQEYLSRAYHDAPRYCADIVSTQIKNDEVILKGEIPARCIQEYRNDLTCFTNGQ
GVCLTELKGYQPAIGKFICQPRRPNSRIDKVRHMFHKLA
GC119
>IAPKPNLJ_01830 Tetracycline resistance protein TetO
MKIINLGILAHVDAGKTTLTESLLYTSGAIAELGSVDEGTTRTDTMNLERQRGITIQTAV
TSFQWEDVKVNIIDTPGHMDFLAEVYRSLSVLDGAVLLVSAKDGIQAQTRILFHALQIMK
IPTIFFINKIDQEGIDLPMVYREMKAKLSSEIIVKQKVGQHPHINVTDNDDMEQWDAVIM										FC77 vs GC119
GNDELLEKYMSGKPFKMSELEQEENRRFQNGTLFPVYHGSAKNNLGIRQLIEVIASKFYS
STPEGQSELCGQVFKIEYSEKRQRFVYVRIYSGTLHLRDVIRISEKEKIKITEMYVPTNG
ELYSSDTACSGDIVILPNDVLQLNSILGNEILLPQRKFIENPLPMLQTTISVKKSEQREM
LFEALTEISDCDPLLKYYVDTTTHEIILSFLGNVQMEVICAILEEKYHVEAEIKEPTVIY
MERPLRKAEYTIHIEVPPNPFWASVGLSIEPLPIGSGVQYESRVSLGYLNQSFQNAVMEG
VLYGCEQGLYGWKVTDCKICFEYGLYYSPVSTPADFRLLSPIVLEQALKKAGTELLEPYL
HFEIYAPQEYLSRAYHDAPRYCADIVSTQIKNDEVILKGEIPARCIQEYRNDLTCFTNGQ
GVCLTELKGYQPAIGKFICQPRRPNSRIDKVRHMFHKLA
M18896.2
MKIINLGILAHVDAGKTTLTESLLYTSGAIAELGSVDEGTTRTD
TMNLERQRGITIQTAVTSFQWEDVKVNIIDTPGHMDFLAEVYRSLSVLDGAVLLVSAK
DGIQAQTRILFHALQIMKIPTIFFINKIDQEGIDLPMVYREMKAKLSSEIIVKQKVGQ
HPHINVTDNDDMEQWDAVIMGNDELLEKYMSGKPFKMSELEQEENRRFQNGTLFPVYH
GSAKNNLGTRQLIEVIASKFYSSTPEGQSELCGQVFKIEYSEKRRRFVYVRIYSGTLH
LRDVIRISEKEKIKITEMYVPTNGELYSSDTACSGDIVILPNDVLQLNSILGNEILLP
QRKFIENPLPMIQTTIAVKKSEQREILLGALTEISDCDPLLKYYVDTTTHEIILSFLG
NVQMEVICAILEEKYHVEAEIKEPTVIYMERPLRKAEYTIHIEVPPNPFWASVGLSIE
PLPIGSGVQYESRVSLGYLNQSFQNAVMEGVLYGCEQGLYGWKVTDCKICFEYGLYYS
PVSTPADFRLLSPIVLEQALKKAGTELLEPYLHFEIYAPQEYLSRAYHDAPRYCADIV
STQIKNDEVILKGEIPARCIQEYRNDLTYFTNGQGVCLTELKGYQPAIGKFICQPRRP
NSRIDKVRHMFHKLA
Y07780.1
MKIINLGILAHVDAGKTTLTESLLYTSGAIAEPGSVDKGTTRTD
TMNLERQRGITIQTAVTSFQWEDVKVNIIDTPGHMDFLAEVYRSLSVLDGAVLLVSAK
DGIQAQTRILFHALQTMKIPTIFFINKIDQEGIDLPMVYQEMKAKLSSEIIVKQKVGQ
HPHINVTDNDDMEQWDAVIMGNDELLEKYMSGKPFKMSELEQEENRRFQNGTLFPVYH
GSAKNNLGIRQLIEVIASKFYSSTPEGQSELCGQVFKIEYSEKRRRFVYVRIYSGTLH
LRDVIKISEKEKIKITEMCVPTNGELYSSDTACSGDIVILPNDVLQLNSILGNEMLLP
QRKFIENPLPMLQTTIAVKKSEQREILLGALTEISDGDPLLKYYVDTTTHEIILSFLG
NVQMEVICAILEEKYHVEAEIKEPTVIYMERPLRKAEYTIHIEVPPNPFWASVGLSIE
PLPIGSGVQYESRVSLGYLNQSFQNAVMEGVLYGCEQGLYGWKVTDCKICFEYGLYYS
PVSTPADFRLLSPIVLEQALKKAGTELLEPYLHFEIYAPQEYLSRAYHDAPRYCADIV
STQVKNDEVILKGEIPARCIQEYRNDLTYFTNGQGVCLTELKGYQPAIGKFICQPRRP
NSRIDKVRHMFHKLA
